# Supplementary material for: Neighboring cells override 3D hydrogel matrix cues to drive human MSC quiescence
Source: Biomaterials. 2018 Sep;176:13–23. doi: 10.1016/j.biomaterials.2018.05.032 (PMC6011386; doi:10.1016/j.biomaterials.2018.05.032)
Supplement: Multimedia component 2 [file mmc2.xlsx]

## Sheet: GEN8134  
	Protein names	Gene names	Heavy Fraction 1:0.375 Low density Technical replicate 01	Heavy Fraction 1:0.375 Low density Technical replicate 02	Heavy Fraction 1:0.75 Low density Technical replicate 01	Heavy Fraction 1:0.75 Low density Technical replicate 02	Heavy Fraction 1:0.375 High density Technical replicate 01	Heavy Fraction 1:0.375 High density Technical replicate 02	Heavy Fraction 1:0.75 High density Technical replicate 01	Heavy Fraction 1:0.75 High density Technical replicate 02	Ratio H/L count 1:0.375 Low density Technical replicate 01	Ratio H/L count 1:0.375 Low density Technical replicate 02	Ratio H/L count 1:0.75 Low density Technical replicate 01	Ratio H/L count 1:0.75 Low density Technical replicate 02	Ratio H/L count 1:0.375 High density Technical replicate 01	Ratio H/L count 1:0.375 High density Technical replicate 02	Ratio H/L count 1:0.75 High density Technical replicate 01	Ratio H/L count 1:0.75 High density Technical replicate 02
	Keratin, type II cytoskeletal 1	KRT1	0.0598296	0.00430945	0.050556	0.0555417	0.00724375	0.00685577	0.00534696	NaN	2	1	1	1	1	1	1	0
	Histone H3;Histone H3.2;Histone H3.3;Histone H3.1;Histone H3.1t;Histone H3.3C	H3F3A;HIST2H3A;HIST1H3A;HIST3H3;H3F3C	0.0127113	NaN	0.0103635	NaN	0.0117229	0.0240256	0.0105299	0.010759	1	0	1	0	1	2	1	2
	Histone H4	HIST1H4H;HIST1H4A	0.0261233	0.0201669	0.0202764	0.0294099	0.0121174	0.0128254	0.0166288	0.0134204	5	5	2	5	8	11	11	10
	Histone H1.5	HIST1H1B	0.0520069	0.0513828	0.0524533	0.0572041	0.0169652	0.0254855	NaN	0.0391323	2	3	1	2	2	3	0	3
	Actin, alpha cardiac muscle 1;Actin, alpha skeletal muscle	ACTC1;ACTA1	0.0157945	0.0173738	0.0135616	0.0148084	0.0185696	0.0179229	0.0143034	0.0149976	14	12	10	8	15	18	11	14
	ATP synthase subunit g, mitochondrial	ATP5L	NaN	0.122876	0.092559	0.0855588	0.0194906	0.0641226	0.0564168	0.0402168	0	1	1	1	2	3	1	2
	Actin, cytoplasmic 2;Actin, cytoplasmic 2, N-terminally processed;Actin, cytoplasmic 1;Actin, cytoplasmic 1, N-terminally processed	PS1TP5BP1;ACTG1;ACTB	0.0262722	0.0272686	0.0195502	0.0193925	0.0212535	0.0205921	0.0165321	0.0167236	47	35	36	47	66	64	62	64
	Beta-actin-like protein 2	ACTBL2	0.0542322	NaN	NaN	NaN	0.0220145	0.0205921	0.932051	0.0216135	1	0	0	0	1	1	1	1
	Actin, aortic smooth muscle;Actin, gamma-enteric smooth muscle	ACTA2;ACTG2	0.022437	0.0213282	0.0192425	0.022545	0.0221808	0.0559625	0.048965	0.0391988	1	1	1	1	2	2	2	2
	Tubulin beta chain	TUBB	0.0261925	0.0270585	0.0217982	0.0214929	0.0257428	0.0261489	0.0222659	0.0226319	28	24	21	21	28	33	37	30
	Tubulin beta-4B chain	TUBB2C;TUBB4B	0.0460555	0.0782518	0.0401431	0.0345683	0.0258728	0.026799	0.0236539	0.0236406	2	2	2	3	6	5	7	6
		DKFZp686O15119	NaN	0.144912	NaN	0.186979	0.0272355	0.0402657	0.152449	0.124566	0	2	0	1	1	1	1	1
	Tubulin alpha-1C chain	TUBA1C	0.0307645	0.0306499	0.0236549	0.0221464	0.028279	0.0280476	0.0218978	0.0223673	21	14	17	16	33	24	19	23
	Tubulin beta-3 chain	TUBB3	0.0240703	0.125882	0.0587881	0.045016	0.0291149	0.0293354	0.0636432	0.0415828	2	1	1	1	8	8	5	5
	Phosphoenolpyruvate carboxykinase [GTP], mitochondrial	PCK2	0.0340497	0.0539128	0.0603014	0.0747046	0.029651	0.0633415	0.0491368	0.0484528	3	4	4	2	11	12	5	9
	Dedicator of cytokinesis protein 5	DOCK5;DKFZp779M164	NaN	NaN	NaN	NaN	0.0324834	NaN	0.0502837	0.0827724	0	0	0	0	1	0	1	2
	Tubulin beta-6 chain	TUBB6	0.105977	0.0763524	0.0454171	0.0996588	0.0329905	0.0323289	0.0423822	0.058368	8	8	4	5	10	9	10	9
	Tubulin alpha-1A chain;Tubulin alpha-3C/D chain	TUBA1A;TUBA2;TUBA3C	0.0385799	0.0465148	0.0306828	NaN	0.033185	0.0356705	0.0265575	0.0279343	1	1	1	0	1	1	1	1
	Tubulin beta-2A chain;Tubulin beta-2B chain	TUBB2A;TUBB2B	0.0561782	0.0618213	0.048861	0.0354994	0.0331952	0.0254675	0.0231962	0.0246386	3	4	4	3	5	6	7	10
	Tropomyosin alpha-1 chain	TPM1	0.0585648	0.0501781	0.0511857	0.05906	0.0336381	0.0398593	0.046733	0.0358835	6	3	4	4	10	7	7	10
		KRT1	0.0183596	0.0148055	0.0505037	0.048412	0.0354715	0.0321285	0.0658798	0.0598853	20	16	4	9	8	8	6	8
	Aldehyde dehydrogenase X, mitochondrial	ALDH1B1	0.0598933	0.0647458	0.0538009	0.0986687	0.0382479	0.089884	0.0620422	0.0587597	2	3	2	1	7	7	7	8
	CTP synthase 1;CTP synthase	CTPS1	NaN	0.0888242	0.115576	NaN	0.0408989	0.0700296	0.0427443	0.059083	0	1	1	0	5	5	4	5
	Histone H2B type 2-E;Histone H2B type 1-B;Histone H2B type 1-O;Histone H2B type 1-J;Histone H2B type 3-B	HIST2H2BE;HIST1H2BB;HIST1H2BO;HIST1H2BJ;HIST3H2BB	0.0386418	0.0374509	0.0301234	0.0470545	0.0410222	0.0407573	0.0340274	0.0339984	5	7	5	4	10	7	6	8
	Filamin-C	FLNC	0.0478467	0.0785313	0.0739935	0.0870848	0.0410617	0.0412732	0.0333653	0.0347854	25	24	25	28	41	33	46	47
	Annexin A6;Annexin	ANXA6	0.123591	0.125935	0.0766015	0.0904915	0.0411086	0.0359941	0.0333223	0.0353096	11	11	7	7	22	17	25	22
	Keratin, type I cytoskeletal 10	KRT10	0.0175572	0.0274048	0.281036	0.128829	0.0415268	0.0522441	0.0275278	0.0332485	6	10	1	2	9	6	13	14
	Keratin, type I cytoskeletal 9	KRT9	0.0477614	0.0331653	0.136792	0.09288	0.0417151	0.050993	0.00243028	0.213651	9	9	5	4	5	3	1	2
	Elongation factor Tu, mitochondrial	TUFM	0.137396	0.0893502	0.106161	0.0877302	0.0426325	0.0528751	0.0877802	0.0687955	3	3	4	4	10	11	10	7
	ATP synthase subunit beta, mitochondrial;ATP synthase subunit beta	ATP5B	0.0424162	0.0248811	0.0404535	0.0406662	0.042814	0.0423795	0.0416563	0.0432279	17	18	15	14	28	27	23	25
	Histone H2B;Histone H2B type 1-L;Histone H2B type 1-M;Histone H2B type 1-N;Histone H2B type 1-H;Histone H2B type 2-F;Histone H2B type 1-C/E/F/G/I;Histone H2B type 1-D;Histone H2B type F-S;Histone H2B type 1-K;Histone H2B type 1-A	HIST1H2BC;HIST1H2BI;HIST1H2BL;HIST1H2BM;HIST1H2BN;HIST1H2BH;HIST2H2BF;HIST1H2BD;H2BFS;HIST1H2BK;HIST1H2BA	0.0388072	0.0393649	0.0308049	0.0322343	0.0432426	0.0431034	0.0341458	0.0381517	2	2	2	2	2	2	2	2
	Heat shock protein beta-1	HSPB1	0.0513846	0.0504081	0.0962739	0.0499787	0.0432764	0.0444302	0.0391064	0.0410516	5	7	7	6	13	12	12	11
		TPM2	0.0943752	0.128912	0.0877411	NaN	0.0436891	0.0275684	0.0399671	0.0763891	1	1	1	0	2	1	2	1
	Thioredoxin-dependent peroxide reductase, mitochondrial	PRDX3	0.157377	0.0655306	NaN	NaN	0.0456203	0.04313	0.0532535	0.0521821	2	1	0	0	4	3	3	4
			0.00787086	0.0100245	0.0187064	0.0126519	0.0459736	0.0244635	0.0314019	0.108655	9	8	11	10	7	8	8	8
	Plastin-2	LCP1	0.0805215	0.103525	0.158908	0.262716	0.0460309	0.0662792	NaN	NaN	2	2	2	1	2	2	0	0
	Filamin-B	FLNB	0.0646119	0.063645	0.0743029	0.0413357	0.0475528	0.0497512	0.0404369	0.038907	32	27	29	29	49	49	55	57
	ATP-dependent 6-phosphofructokinase, platelet type	PFKP;PFK-P	0.141682	0.0994155	0.0707062	0.1836	0.0482644	0.0462747	0.0659286	0.0706587	4	5	6	2	16	17	11	11
	3-hydroxyacyl-CoA dehydrogenase type-2	HSD17B10	0.13712	0.117543	0.136524	0.122738	0.0486791	0.0396583	0.0399533	0.0503775	1	4	1	1	8	7	6	6
	Myoferlin	MYOF	0.111238	0.144217	0.0845232	0.0751274	0.0487361	0.0557459	0.0450315	0.038894	17	22	17	18	48	51	41	38
	Annexin A5;Annexin	ANXA5	0.0792796	0.0719128	0.0747106	0.0687721	0.0487605	0.0530527	0.0452084	0.0498812	6	6	7	8	11	14	9	15
	Cytosolic 10-formyltetrahydrofolate dehydrogenase	DKFZp434O2417;ALDH1L1	0.0455192	0.0175746	0.0875371	0.10076	0.0487623	0.0545613	0.049985	0.0794914	2	1	1	1	1	2	2	1
	ATP synthase subunit gamma;ATP synthase subunit gamma, mitochondrial	ATP5C1	0.138911	0.115076	0.112633	0.0883939	0.0491603	0.0517498	0.156367	0.189187	2	3	2	5	8	7	3	4
	Galectin-1	LGALS1	0.0432371	0.0448299	0.0275703	0.0284593	0.0493257	0.050446	0.0315004	0.0317471	5	6	6	6	8	8	7	5
	Filamin-A	FLNA;FLJ00119	0.0504992	0.0506966	0.0385715	0.0385642	0.0505389	0.0490997	0.0396103	0.0393704	80	83	75	64	107	99	117	103
	ADP/ATP translocase 3;ADP/ATP translocase 3, N-terminally processed	SLC25A6	0.0757899	0.0645839	0.0607754	0.0685665	0.0510605	0.0510146	0.0564044	0.043086	4	4	4	2	11	7	5	7
	ATP synthase subunit O, mitochondrial	ATP5O	0.0856106	0.110352	0.0424794	0.0720084	0.0510839	0.0444914	0.0467848	0.0415103	3	5	2	2	5	4	5	6
	Histone H2A type 2-C;Histone H2A type 2-A;Histone H2A.J;Histone H2A;Histone H2A type 1-J;Histone H2A type 1-H;Histone H2A type 1-D;Histone H2A type 1	HIST2H2AC;HIST2H2AA3;H2AFJ;HIST1H2AH;HIST1H2AK;HIST1H2AJ;HIST1H2AD;HIST1H2AG	0.0462747	0.0453707	0.0328278	0.0377658	0.051129	0.0518379	0.0426417	0.0435317	9	8	10	9	6	6	10	8
	Enoyl-CoA hydratase, mitochondrial	ECHS1	0.117177	0.135965	0.112121	0.0879066	0.0516041	0.0459053	0.0401643	0.0400132	1	1	1	1	3	2	1	1
	Myosin-9	MYH9	0.0457615	0.0467211	0.0344107	0.0345403	0.0524058	0.0525404	0.0387093	0.0388238	158	162	135	144	205	198	191	182
	Electron transfer flavoprotein subunit beta	ETFB	0.0285424	NaN	NaN	NaN	0.0529612	0.0406671	0.0464857	0.0507903	1	0	0	0	3	3	3	3
	Myosin-14	MYH14	0.0559875	0.0539602	0.0503198	0.0447871	0.0534319	0.0530384	0.0508444	0.0793007	2	2	2	2	1	1	2	2
	Histone H2B type F-M	H2BFM	NaN	NaN	NaN	NaN	0.0534973	0.587527	NaN	NaN	0	0	0	0	1	1	0	0
	Reticulocalbin-1	RCN1	NaN	NaN	NaN	NaN	0.0543163	0.173731	NaN	0.138533	0	0	0	0	1	1	0	1
	Isocitrate dehydrogenase [NADP], mitochondrial;Isocitrate dehydrogenase [NADP]	IDH2	NaN	0.0717629	0.0994236	0.0752813	0.0546372	0.176799	0.391005	0.352223	0	2	1	2	5	6	3	2
	10-formyltetrahydrofolate dehydrogenase;Mitochondrial 10-formyltetrahydrofolate dehydrogenase	ALDH1L2	0.0895699	0.163026	0.0878309	0.0779994	0.0546989	0.0549794	0.0651733	0.0768793	3	3	1	2	8	8	9	6
	40S ribosomal protein SA	RPSA;RPSAP58	0.0767302	0.0860711	0.0646828	0.0733714	0.0549053	0.0720179	0.0759188	0.0704799	4	2	2	2	10	6	5	7
	60 kDa heat shock protein, mitochondrial	HSPD1	0.0698791	0.0659984	0.0666836	0.138814	0.0550544	0.0507921	0.0525727	0.0416214	5	9	4	8	17	16	13	13
	Caveolin;Caveolin-1	CAV1	0.0438655	0.0450461	0.029261	0.0481847	0.0552562	0.0582146	0.0503504	0.04301	2	1	1	1	4	5	2	2
	Protein disulfide-isomerase	P4HB	0.0831046	0.0810428	0.073392	0.0584974	0.0553597	0.0525691	0.0519763	0.0510785	11	10	10	12	20	22	22	25
	Keratin, type II cytoskeletal 7	KRT7	0.240514	0.503574	0.127963	0.124788	0.0557245	0.0646688	0.0639272	0.0711499	3	3	1	1	4	7	6	5
	Catechol O-methyltransferase	COMT	NaN	0.0995858	0.0612682	NaN	0.0561407	0.0828061	0.234209	0.0779714	0	2	1	0	5	6	2	2
	Keratin, type II cytoskeletal 2 epidermal	KRT2	0.0429267	0.0590113	0.192793	NaN	0.0562619	0.104296	0.046313	0.0383238	8	8	1	0	3	2	6	6
	Thy-1 membrane glycoprotein	THY1	NaN	NaN	0.0627305	0.06053	0.0565361	0.101196	0.112507	0.0474367	0	0	1	1	2	2	2	1
	Voltage-dependent anion-selective channel protein 1	VDAC1	0.0892183	0.0835718	0.0838984	0.0847109	0.0565459	0.0612083	0.0573614	0.0749845	7	5	4	3	9	6	9	8
	ATP synthase subunit alpha, mitochondrial	ATP5A1	0.0527774	0.0490446	0.0438655	0.045047	0.0571357	0.0569294	0.0500789	0.0480298	15	10	8	13	24	23	26	27
	Elongation factor 1-alpha;Putative elongation factor 1-alpha-like 3;Elongation factor 1-alpha 1;Elongation factor 1-alpha 2	EEF1A1;EEF1A1P5;EEF1A1L14;EEF1A2;PTI-1	0.0618635	0.0627911	0.0490898	0.0498406	0.0573161	0.0575862	0.0478675	0.0463357	12	12	11	14	14	18	19	17
	ATP synthase subunit f, mitochondrial	ATP5J2-PTCD1;ATP5J2	NaN	0.0649399	NaN	NaN	0.057492	0.0580753	0.0749246	0.0885218	0	1	0	0	2	2	1	1
	Polymerase I and transcript release factor	PTRF	0.0895766	0.102253	0.0592184	0.0624273	0.0575027	0.0550178	0.0534516	0.0685457	5	8	5	4	7	9	10	8
	Transgelin	TAGLN	0.0407766	0.0290112	0.0286858	0.0320779	0.0579848	0.0545336	0.0499832	0.0495507	6	5	5	7	8	8	10	12
	Signal transducer and activator of transcription 1-alpha/beta	STAT1	0.0503369	0.0493348	0.0414202	0.039507	0.058493	0.0573428	0.0554248	0.0508264	16	16	15	12	27	25	27	27
	Glutathione S-transferase P	GSTP1	0.0465612	0.0641996	0.0492823	0.0341552	0.0586747	0.0614576	0.0390723	0.039957	2	1	1	1	6	4	5	5
	Myosin regulatory light chain 12A;Myosin regulatory light chain 12B	MYL12A;MYL12B	0.129784	0.111269	0.0924766	0.0863842	0.0587987	0.0638773	0.0591228	0.0585568	3	5	4	4	6	5	4	4
	Calponin;Calponin-2	CNN2	0.114841	0.101422	0.114017	0.11968	0.0594405	0.0631406	0.163586	0.0771664	2	2	2	2	4	3	4	2
	Myosin light polypeptide 6	MYL6	0.070046	0.0728043	0.0543905	0.053267	0.0604753	0.0622867	0.0455329	0.0506299	10	11	6	8	9	11	10	12
	40S ribosomal protein S2	RPS2;rps2	0.0791761	0.0800427	0.100226	0.0993506	0.0608389	0.0699336	0.0695008	0.0607709	1	1	2	3	8	8	4	5
	Alpha-actinin-4	ACTN4	0.0612709	0.0636757	0.0506687	0.048804	0.0609359	0.0595661	0.0463184	0.0460245	27	26	28	25	44	48	38	42
	Cytoskeleton-associated protein 4	CKAP4	0.0475356	0.0483948	0.0353989	0.0363805	0.0610496	0.058258	0.0475891	0.0481965	26	25	20	24	30	35	45	43
	N-alpha-acetyltransferase 10	NAA10	NaN	NaN	NaN	NaN	0.0611448	NaN	NaN	NaN	0	0	0	0	1	0	0	0
	Alpha-actinin-1	ACTN1	0.0628763	0.0591521	0.0459344	0.0448601	0.0615985	0.0606033	0.0480044	0.0432096	22	18	16	17	32	30	28	33
	Mannose-1-phosphate guanyltransferase beta	GMPPB	NaN	NaN	NaN	NaN	0.0617086	NaN	0.0392911	0.0409367	0	0	0	0	1	0	1	1
	40S ribosomal protein S3	RPS3	0.0638484	0.0771485	0.0728422	0.243885	0.0618776	0.0612136	0.0646942	0.0526266	7	8	6	2	10	11	8	11
	Phosphatidylinositol glycan anchor biosynthesis class U protein	PIGU	NaN	NaN	NaN	NaN	0.0629106	0.0603544	0.106481	0.0691665	0	0	0	0	1	1	1	1
	Ras-related protein R-Ras	RRAS	0.0749032	0.0964944	0.0958981	0.0628025	0.0630194	0.0725653	0.0613836	0.071881	2	1	3	4	4	6	2	5
	60S acidic ribosomal protein P1	RPLP1	0.0746259	0.0866279	NaN	0.0490735	0.0636353	0.0692159	0.0587695	0.0568387	1	1	0	1	1	1	1	1
	Elongation factor 1-gamma	EEF1G	0.0666165	0.0704938	0.0687921	0.0670693	0.0644282	0.0579058	0.0477814	0.0489822	7	7	8	8	11	12	11	12
	Caveolin;Caveolin-2	CAV2	NaN	NaN	NaN	NaN	0.06445	0.0753822	NaN	NaN	0	0	0	0	1	1	0	0
	40S ribosomal protein S9	RPS9	0.0743081	0.0688467	0.132554	0.0980997	0.0652668	0.0589644	0.0476771	0.0555569	4	1	2	2	6	5	4	4
	Delta-1-pyrroline-5-carboxylate dehydrogenase, mitochondrial	ALDH4A1	NaN	NaN	NaN	NaN	0.0659705	0.0698791	NaN	NaN	0	0	0	0	3	1	0	0
	Filaggrin	FLG	NaN	NaN	NaN	NaN	0.0661668	0.076691	0.0661563	0.0841451	0	0	0	0	2	2	2	1
	Pyruvate dehydrogenase E1 component subunit alpha, somatic form, mitochondrial;Pyruvate dehydrogenase E1 component subunit alpha	PDHA1;PDHA1/LOC79064	0.148342	NaN	NaN	NaN	0.0664806	0.0712465	0.151881	0.0832761	2	0	0	0	2	3	1	2
	Dolichyl-diphosphooligosaccharide--protein glycosyltransferase subunit 2	RPN2	0.0671163	0.0786637	0.105706	0.0913469	0.0668813	0.0636213	0.0752471	0.102398	3	4	5	2	13	14	9	10
	Histone H2A type 1-C;Histone H2A type 3;Histone H2A;Histone H2A type 1-B/E	HIST1H2AC;HIST3H2A;HIST1H2AB	0.0558797	0.0590042	0.0736958	0.0970492	0.0672207	NaN	0.0355245	0.0435034	3	3	1	1	2	0	3	4
		PDIA3	0.0970655	0.098303	0.091809	0.102825	0.0676721	0.0601283	0.0659243	0.067991	1	1	1	1	1	1	1	1
	Protein disulfide-isomerase;Protein disulfide-isomerase A3	PDIA3	0.0495119	0.0670954	0.0693294	0.0510722	0.0677929	0.0686082	0.0618838	0.0594034	4	3	6	4	12	13	12	15
	rRNA 2-O-methyltransferase fibrillarin	FBL	NaN	NaN	0.101584	NaN	0.0685848	0.113287	0.104721	0.158724	0	0	1	0	1	2	2	3
	Serine/arginine-rich splicing factor 3	SFRS3;SRSF3	0.187652	NaN	0.109123	0.130639	0.0688389	0.0618679	0.0655961	0.0525225	1	0	1	1	1	1	1	2
	Hypoxia up-regulated protein 1	HYOU1	0.0893477	0.0692072	0.178422	0.146532	0.0688432	0.0616232	0.0766611	0.0500942	4	3	4	2	12	19	19	16
	Lon protease homolog, mitochondrial;Lon protease homolog	LONP1	0.0309176	0.0822329	0.0842181	NaN	0.0689975	0.0812387	0.0742507	0.0698894	1	1	3	0	5	7	3	4
	Dolichyl-diphosphooligosaccharide--protein glycosyltransferase 48 kDa subunit	DDOST	0.0553267	0.084932	0.0925425	0.0666069	0.0691397	0.0660359	0.053568	0.0417482	5	5	5	4	9	10	7	8
		SEC22B	0.06859	NaN	NaN	0.0669527	0.0693476	0.0777418	NaN	NaN	1	0	0	1	1	1	0	0
	Major facilitator superfamily domain-containing protein 10	MFSD10	NaN	NaN	NaN	NaN	0.0694108	0.106592	NaN	0.280932	0	0	0	0	1	1	0	1
	Treacle protein	TCOF1	NaN	NaN	NaN	NaN	0.069577	NaN	NaN	NaN	0	0	0	0	1	0	0	0
	Palladin	PALLD	0.0938007	0.203257	0.129428	0.11036	0.0696307	0.0717741	0.096829	0.0903294	6	4	6	6	14	11	11	12
	40S ribosomal protein S15a	hCG_1994130;RPS15A	0.103437	0.127742	0.0702915	0.0866729	0.0696333	0.0675495	0.0822354	0.0751744	3	3	1	2	6	3	6	6
	Electron transfer flavoprotein subunit alpha, mitochondrial	ETFA	0.0357812	0.0631221	0.10975	0.0511857	0.0707304	0.0742892	0.0690227	0.075348	3	3	2	2	5	5	2	4
	NADH-cytochrome b5 reductase 3;NADH-cytochrome b5 reductase 3 membrane-bound form;NADH-cytochrome b5 reductase 3 soluble form;NADH-cytochrome b5 reductase	CYB5R3	0.0665259	0.0531818	0.0649041	0.0358305	0.0708012	0.0753002	0.0751582	0.0739317	10	6	11	9	24	18	19	22
	60S acidic ribosomal protein P0;60S acidic ribosomal protein P0-like	RPLP0;RPLP0P6	0.0775631	0.0937021	0.0800876	0.0717922	0.0708012	0.0713052	0.0531585	0.0545353	4	4	4	4	7	6	5	3
	Isocitrate dehydrogenase [NAD] subunit, mitochondrial;Isocitrate dehydrogenase [NAD] subunit alpha, mitochondrial	IDH3A	NaN	0.095211	NaN	NaN	0.0709437	0.083203	0.0776516	0.0612911	0	1	0	0	4	3	2	2
		CALD1	0.0727983	0.0742558	0.0564907	0.0615431	0.0711491	0.0711413	0.0574316	0.0574485	26	26	19	16	33	38	37	33
	Calcium/calmodulin-dependent 3,5-cyclic nucleotide phosphodiesterase 1C	PDE1C	NaN	NaN	NaN	NaN	0.0714164	NaN	NaN	NaN	0	0	0	0	1	0	0	0
	Serpin H1	SERPINH1	0.0653393	0.0650134	0.0447113	0.0404222	0.0715716	0.0704056	0.0544933	0.0563412	16	17	13	13	31	28	27	30
	Tropomyosin alpha-3 chain	TPM3	0.0947769	0.108909	0.100679	0.104577	0.0717259	0.0901398	0.0776431	0.0547615	9	6	6	5	10	8	18	12
	Annexin;Annexin A1	ANXA1	0.0854852	0.0720825	0.0658911	0.0608556	0.0718396	0.07447	0.0764769	0.0730785	5	6	9	11	13	11	18	16
	Tricarboxylate transport protein, mitochondrial	SLC25A1	0.0626268	0.10008	0.103236	NaN	0.071949	0.063317	0.0579972	0.0740638	1	1	1	0	5	6	2	5
	Protein disulfide-isomerase A6	PDIA6	0.060815	0.0728422	0.133148	0.103718	0.0721574	0.0753874	0.0645979	0.0662688	2	2	2	3	9	9	10	9
	Dolichyl-diphosphooligosaccharide--protein glycosyltransferase subunit 1	RPN1	0.0861437	0.0654109	0.0696428	0.0910661	0.0723338	0.073173	0.0558921	0.0545255	12	13	10	12	18	17	17	16
	ATPase family AAA domain-containing protein 3A	ATAD3A	0.159713	NaN	0.145803	0.0749691	0.0727338	0.127148	0.108989	0.09362	1	0	2	1	7	7	7	5
	Voltage-dependent anion-selective channel protein 2	VDAC2	0.147209	0.101035	0.0563634	0.0574654	0.0728018	0.060493	0.0726659	0.0650938	5	5	2	2	5	3	5	3
	Emerin	EMD	0.114794	NaN	NaN	0.0909835	0.0728679	0.0764258	0.100145	0.0790684	3	0	0	1	5	3	4	3
	Elongation factor 1-beta	EEF1B2	0.135315	0.0974811	0.073954	0.0815104	0.0728783	0.074595	0.202596	0.190781	3	3	3	3	4	4	3	3
	40S ribosomal protein S8	RPS8	0.11787	0.157384	0.126172	0.110795	0.0730458	0.0739112	0.0588395	0.0582864	5	4	2	3	5	6	7	5
	ATP synthase subunit delta, mitochondrial	ATP5D	0.0827666	NaN	0.158653	0.0737748	0.0731524	0.0399994	0.114856	0.106624	1	0	1	1	2	1	2	2
	Acetyl-CoA acetyltransferase, mitochondrial	ACAT1	0.408098	NaN	0.573179	0.607212	0.0731627	0.0861755	0.07198	0.0755617	1	0	1	1	2	5	3	4
	LIM and SH3 domain protein 1	LASP1	0.0700745	0.0581578	0.103718	0.200134	0.0735285	0.0627938	0.0714311	0.0561568	3	3	2	2	5	4	4	5
	Coronin;Coronin-1C	CORO1C	0.0560133	0.0530985	0.02198	0.0466984	0.0740732	0.0541446	0.0445187	0.0498135	3	4	1	1	9	9	6	8
	Glycine--tRNA ligase	GARS	0.0902756	0.0984656	0.0858129	0.0739274	0.0741341	0.0755575	0.0589635	0.0614136	12	12	6	6	15	15	15	16
			NaN	NaN	NaN	NaN	0.0742944	0.122707	0.115193	NaN	0	0	0	0	1	1	1	0
	Fascin	FSCN1	0.180301	0.0780836	0.110581	0.0834391	0.0744923	0.0734924	0.0905362	0.133419	3	1	3	4	10	8	6	9
	ER membrane protein complex subunit 8	COX4NB;EMC8	NaN	NaN	NaN	NaN	0.0747312	0.307167	0.203187	NaN	0	0	0	0	1	2	1	0
		MYO1C	NaN	NaN	NaN	NaN	0.0748647	NaN	NaN	NaN	0	0	0	0	1	0	0	0
	Cartilage-associated protein	CRTAP	NaN	0.0903716	NaN	0.161362	0.0749845	0.102769	0.0482391	0.0567764	0	1	0	1	1	2	1	1
	Destrin	DSTN	0.076529	0.0632134	0.0448975	0.0570663	0.0750573	0.0743706	0.051462	0.0530823	3	1	2	4	4	4	3	2
	Serine hydroxymethyltransferase;Serine hydroxymethyltransferase, mitochondrial	SHMT2	0.0923778	0.0980916	0.0966332	0.0643196	0.0750615	0.0715578	0.0891595	0.0710869	2	4	3	4	12	10	4	7
	Cytochrome c1, heme protein, mitochondrial	CYC1	0.157973	NaN	NaN	NaN	0.0751556	0.0860101	0.102704	0.124941	1	0	0	0	2	1	2	2
	Ras-related protein Rab-32	RAB32	NaN	NaN	NaN	NaN	0.07523	0.0819911	NaN	NaN	0	0	0	0	3	3	0	0
	Endoplasmic reticulum-Golgi intermediate compartment protein 1	ERGIC1	0.447037	0.45115	0.0624115	NaN	0.0752642	0.0782535	0.222679	NaN	2	2	1	0	3	5	2	0
	Ras-related protein Rab-3B	RAB3B	0.0790811	0.0389818	0.0723063	0.0680501	0.0752873	0.087905	0.101439	0.0365411	1	1	1	1	2	2	1	1
	Citrate synthase;Citrate synthase, mitochondrial	CS	NaN	0.233787	0.57813	NaN	0.075719	0.0788801	0.0874897	0.0911735	0	1	1	0	10	7	7	4
	40S ribosomal protein S5;40S ribosomal protein S5, N-terminally processed	RPS5	0.0969187	NaN	0.119742	0.176094	0.0759632	0.0652502	0.0622348	0.090144	1	0	1	1	2	3	4	4
	Trifunctional enzyme subunit alpha, mitochondrial;Long-chain enoyl-CoA hydratase;Long chain 3-hydroxyacyl-CoA dehydrogenase	HADHA	0.091776	0.0730424	0.0675904	0.0722151	0.0760921	0.0732889	0.0756822	0.0685561	10	7	9	12	23	19	16	19
	Prohibitin-2	PHB2	0.104496	0.0861671	0.104344	0.0923613	0.0762748	0.0825217	0.0671851	0.0609791	7	7	4	5	10	11	10	8
	Membrane-associated progesterone receptor component 2	PGRMC2	0.117029	0.0998695	0.200608	0.141012	0.0765895	0.0819809	0.0750521	0.0768606	2	2	2	2	2	2	2	3
	39S ribosomal protein L41, mitochondrial	MRPL41	NaN	NaN	NaN	NaN	0.0766219	0.0906627	NaN	0.126416	0	0	0	0	1	2	0	1
	Atlastin-3	ATL3	0.0853137	0.094531	0.138777	0.109591	0.0767268	0.0764727	0.0981485	0.0881121	6	5	6	9	16	17	9	9
	Tetranectin	CLEC3B	0.113624	NaN	NaN	NaN	0.0767549	0.108409	NaN	NaN	2	0	0	0	1	1	0	0
	Erlin-2	ERLIN2	0.188299	0.200409	0.137946	0.110574	0.0767575	0.101075	0.0903178	0.0862189	3	2	2	3	5	8	8	8
	60S ribosomal protein L22	RPL22	0.122722	NaN	0.0839504	0.122707	0.0769458	0.09119	0.0937268	0.108496	1	0	1	2	2	2	3	2
	Nuclear pore complex protein Nup98-Nup96;Nuclear pore complex protein Nup98;Nuclear pore complex protein Nup96	NUP98	NaN	NaN	NaN	NaN	0.0774772	NaN	0.0520419	NaN	0	0	0	0	1	0	1	0
	Microtubule-associated protein 1B;MAP1B heavy chain;MAP1 light chain LC1	MAP1B	0.133749	0.151629	0.111388	0.123161	0.0775665	0.0747988	0.0524704	0.0835214	9	13	10	8	26	22	25	19
	40S ribosomal protein S16	RPS16	0.0962576	0.083775	0.0813324	0.0645542	0.0775852	0.0812244	0.0714302	0.0658501	4	4	2	1	7	8	2	4
	40S ribosomal protein S7	RPS7	0.118383	0.109504	0.0959635	0.102294	0.0778812	0.075236	0.0696411	0.0660176	2	2	1	1	7	6	4	4
	Dolichyl-diphosphooligosaccharide--protein glycosyltransferase subunit STT3A	STT3A	NaN	NaN	NaN	NaN	0.077911	0.0944162	0.0923036	0.093735	0	0	0	0	8	7	4	5
	40S ribosomal protein S6	RPS6	0.0975707	0.102374	0.0896992	0.0935214	0.0779288	0.0759863	0.0672329	0.0717018	5	5	3	5	5	6	5	5
	Cytochrome c oxidase subunit 5A, mitochondrial	COX5A	NaN	0.0806398	NaN	0.282825	0.0779935	0.0736469	0.0635345	0.0516032	0	1	0	2	2	2	2	2
	40S ribosomal protein S20	RPS20	0.0869031	0.0992776	0.099756	0.0547891	0.0780028	0.0757506	0.0996669	0.0653856	3	3	2	2	4	2	2	3
	Unconventional myosin-Ib	MYO1B	0.0826395	0.11731	0.0497855	0.112192	0.0780572	0.0811425	0.0608265	0.061875	9	9	8	10	21	22	17	18
	Atlastin-2	ATL2	NaN	NaN	NaN	NaN	0.0785754	0.0814877	0.0494541	0.0568387	0	0	0	0	1	1	1	1
	Adenosylhomocysteinase	AHCY	0.376407	NaN	0.0774414	0.201061	0.0789989	0.0722813	0.0551428	0.141277	3	0	1	2	5	5	3	2
	Prohibitin	HEL-S-54e;PHB	0.094867	0.0859124	0.0937432	0.0778906	0.0791049	0.0737164	0.0664745	0.0648105	6	5	3	2	9	9	7	8
	E3 UFM1-protein ligase 1	UFL1	0.24278	NaN	NaN	NaN	0.0791854	0.0526921	0.297195	0.191599	1	0	0	0	1	1	1	1
	D-3-phosphoglycerate dehydrogenase	PHGDH;PGDH3	0.103573	0.129072	0.0951536	0.0632336	0.0795465	0.0854643	0.0672564	0.0680379	4	3	4	3	7	7	8	7
	78 kDa glucose-regulated protein	HSPA5	0.0514944	0.0635275	0.044432	0.0474258	0.0799437	0.0761229	0.0707486	0.0668552	22	22	20	22	33	34	44	40
	NAD(P)H dehydrogenase [quinone] 1	NQO1	0.146743	0.0696065	0.121119	0.0743792	0.0801976	0.0864635	0.0807362	0.0917678	1	2	3	2	4	7	5	5
	Phosphate carrier protein, mitochondrial	SLC25A3	0.063652	0.220516	0.285964	0.156567	0.0802636	0.0740484	0.0586703	0.0654992	1	2	2	4	3	3	5	6
	Nucleoside diphosphate kinase;Nucleoside diphosphate kinase B	NME1-NME2;NME2;NME1	0.0936036	0.100291	0.0988393	0.0907322	0.0804344	0.0950636	0.0710015	0.0578304	4	6	4	4	5	5	5	4
	Cofilin-1	CFL1	0.0427443	0.0448126	0.0615087	0.081911	0.0809204	0.0755173	0.0589989	0.0571704	3	5	4	4	7	8	5	7
	Lamin-B2	LMNB2	0.117808	0.238982	0.200173	0.170648	0.0815535	0.0880979	0.0854735	0.0458853	3	3	2	2	8	10	7	8
	Stress-70 protein, mitochondrial	HSPA9	0.0762987	0.0754959	0.0783495	0.0786263	0.0816606	0.0805181	0.0806187	0.0815619	13	12	9	10	22	21	24	19
	NADH dehydrogenase [ubiquinone] 1 beta subcomplex subunit 10	NDUFB10	0.0839723	0.0824291	0.0646023	0.0874605	0.0818402	NaN	0.128343	0.124887	3	2	2	2	2	0	2	2
	Glyceraldehyde-3-phosphate dehydrogenase	GAPDH	0.0780759	0.0833803	0.0614418	0.0614479	0.0819936	0.0776992	0.0647134	0.0687591	29	21	20	19	31	34	31	32
	40S ribosomal protein S3a	RPS3A	0.0935953	0.0819986	0.0645157	0.0805308	0.0822606	0.0808519	0.0657829	0.0676295	5	3	3	2	6	8	6	8
	Vesicle-trafficking protein SEC22b	SEC22B	0.108615	0.078673	0.101753	0.0736032	0.0824813	0.080606	0.079266	0.0797947	7	5	7	6	6	9	9	8
	Zyxin	ZYX	0.0894298	0.0643748	NaN	NaN	0.0827287	0.110083	0.153117	0.0894804	1	1	0	0	4	4	5	8
	Vimentin	VIM	0.108321	0.107007	0.0911074	0.0922624	0.0828254	0.0819506	0.0660769	0.0649093	100	106	89	90	114	121	131	137
	Chloride intracellular channel protein;Chloride intracellular channel protein 4	CLIC4	0.109726	0.113436	0.155569	0.181475	0.0828566	0.0920399	0.0863116	0.0837616	3	2	5	2	5	6	5	7
	Vascular non-inflammatory molecule 2	VNN2	0.279695	0.274626	0.192611	0.201393	0.0830407	0.0308904	NaN	0.224518	1	1	1	1	1	1	0	1
	2,4-dienoyl-CoA reductase, mitochondrial	DECR1	0.0913882	0.141697	NaN	NaN	0.0833786	0.0594945	0.0707192	0.15579	1	1	0	0	5	5	3	2
	Small nuclear ribonucleoprotein F	SNRPF	0.0982136	0.0838019	NaN	0.154706	0.0833853	0.0957836	NaN	NaN	1	1	0	1	1	1	0	0
	Barrier-to-autointegration factor;Barrier-to-autointegration factor, N-terminally processed	BANF1	0.113467	0.104657	NaN	NaN	0.0834114	0.0731275	0.0607268	0.0644308	1	1	0	0	3	3	2	3
	Protein phosphatase methylesterase 1	PPME1	NaN	NaN	NaN	NaN	0.0834164	0.133809	0.0837457	0.112641	0	0	0	0	2	3	2	1
	Extended synaptotagmin-1	ESYT1	0.136912	0.124903	0.135853	0.130563	0.0834811	0.0921141	0.0862573	0.0687244	5	4	6	3	14	16	14	14
	Ras-related protein Rab-4A;Ras-related protein Rab-4B	RAB4A;RAB4B	NaN	NaN	NaN	NaN	0.0834988	0.0731592	0.199705	0.188917	0	0	0	0	1	1	2	2
	40S ribosomal protein S18	RPS18	0.101665	0.100072	0.0802805	0.0933899	0.0836029	0.0940552	0.079455	0.0710921	4	5	4	4	10	8	6	7
	3-ketoacyl-CoA thiolase, peroxisomal	ACAA1	NaN	0.300259	0.233734	0.129329	0.0837171	0.0907744	0.108305	0.212685	0	1	2	2	2	4	2	4
			0.152837	NaN	0.0816741	0.101067	0.0837633	0.113601	0.380866	0.17669	1	0	1	1	2	1	1	2
	Calcium-binding mitochondrial carrier protein SCaMC-1	SLC25A24	NaN	0.0436689	NaN	0.0564516	0.0837851	0.132494	0.0984006	0.039721	0	1	0	1	2	1	1	3
	Translocation protein SEC63 homolog	SEC63	NaN	NaN	NaN	NaN	0.0839504	0.0395743	NaN	NaN	0	0	0	0	1	1	0	0
	Profilin-1	PFN1	0.148001	0.164138	0.105898	0.1079	0.0840797	0.0862014	0.0698946	0.0839983	6	4	2	4	7	9	5	8
	Pleckstrin homology domain-containing family G member 4B	PLEKHG4B	0.09862	0.0931926	0.0849144	0.0701186	0.0845777	0.0798514	0.0670049	0.0619612	1	1	1	1	1	2	1	2
	Acyl-coenzyme A thioesterase 9, mitochondrial	ACOT9	0.0913386	0.166076	0.105682	0.117325	0.0846514	0.088334	0.0838413	0.0825781	1	2	1	2	9	10	4	8
	Ubiquitin carboxyl-terminal hydrolase isozyme L1;Ubiquitin carboxyl-terminal hydrolase	UCHL1	NaN	NaN	NaN	0.143484	0.0848609	0.115983	0.103083	0.0820138	0	0	0	2	3	3	1	2
	60S ribosomal protein L3	RPL3;rpl3	0.105097	0.121559	0.10379	0.112326	0.084886	0.0878001	0.0670711	0.0806297	4	5	4	3	8	11	7	4
	60S ribosomal protein L11	RPL11	0.103854	0.0931268	0.087781	0.0694324	0.0858589	0.0814927	0.0756754	0.0760102	4	4	3	2	5	6	3	3
	Elongation factor 1-delta	EEF1D	0.118422	0.117995	0.127552	0.0823617	0.0858639	0.0871573	0.0708548	0.073906	2	3	3	3	5	4	7	7
	Peroxisomal multifunctional enzyme type 2;(3R)-hydroxyacyl-CoA dehydrogenase;Enoyl-CoA hydratase 2	HSD17B4	0.0794965	0.0879907	0.158568	0.0906346	0.0860836	0.112696	0.151291	0.14608	3	4	2	5	9	12	8	11
	60S ribosomal protein L7a	RPL7A;RP-L7a	0.136405	0.11885	0.120346	0.123045	0.0863016	0.0918997	0.079015	0.0704065	5	5	4	3	6	5	5	4
	Calreticulin	CALR	0.150332	NaN	0.201061	0.097424	0.0864259	0.0714725	0.0558761	0.0606104	1	0	3	4	10	7	11	7
	Tropomyosin alpha-4 chain	TPM4	0.0676556	0.0968453	0.102068	0.091578	0.0867321	0.0837943	0.0702068	0.0660359	7	4	5	4	8	9	7	9
	40S ribosomal protein S4;40S ribosomal protein S4, X isoform	RPS4X	0.0857168	0.0862999	0.076766	0.0653262	0.0868297	0.0844537	0.0743818	0.0703019	5	4	4	6	9	11	8	7
	Reticulon-4;Reticulon	RTN4	0.088688	0.0904576	0.104633	0.0784022	0.087069	0.099091	0.10956	0.0892101	6	8	5	6	14	15	9	9
	Annexin A2;Annexin;Putative annexin A2-like protein	ANXA2;ANXA2P2	0.097041	0.0963638	0.0678589	0.0721109	0.0871115	0.089453	0.0678798	0.0686056	23	24	20	24	34	32	36	33
	Serine/threonine-protein kinase OSR1	OXSR1	NaN	0.221335	NaN	NaN	0.0874464	0.0936857	0.120229	0.232287	0	1	0	0	5	3	1	2
	Prolyl 4-hydroxylase subunit alpha-1	P4HA1	0.102028	0.156332	0.0824257	0.624441	0.0880256	0.0971633	0.0905023	0.10379	2	3	3	1	11	10	7	8
	Succinyl-CoA:3-ketoacid-coenzyme A transferase;Succinyl-CoA:3-ketoacid coenzyme A transferase 1, mitochondrial	OXCT;OXCT1	NaN	NaN	NaN	NaN	0.0881345	NaN	0.227226	NaN	0	0	0	0	2	0	1	0
	Hydroxyacyl-coenzyme A dehydrogenase, mitochondrial	HADH	NaN	0.475201	0.454875	NaN	0.0882459	0.0553463	0.12253	0.0465175	0	2	1	0	4	1	4	3
	Clathrin heavy chain 1	CLTC	0.0789369	0.0886481	0.0665599	0.0864117	0.0882825	0.0868706	0.075484	0.076372	26	23	25	29	62	70	47	49
	Actin-related protein 2/3 complex subunit 2	ARPC2	0.191423	0.173977	0.11353	0.113263	0.0885742	0.0992776	0.108568	0.11364	2	2	2	3	6	8	4	5
	Prolyl 4-hydroxylase subunit alpha-2	P4HA2	0.254927	0.192728	0.0742061	0.158355	0.0887021	0.0877136	0.0890516	0.0718224	3	6	3	4	7	11	10	8
	Serum deprivation-response protein	SDPR	NaN	NaN	NaN	NaN	0.0887801	0.253007	0.0405115	NaN	0	0	0	0	2	1	1	0
	Cytoplasmic dynein 1 heavy chain 1	DYNC1H1	0.114307	0.140827	0.116522	0.137016	0.088898	0.0909174	0.0720902	0.0646268	27	25	33	27	95	94	61	68
	Alpha-aminoadipic semialdehyde dehydrogenase	ALDH7A1	NaN	0.147885	0.141822	0.160334	0.089283	0.0732426	0.059498	0.0754318	0	1	2	2	3	4	3	4
	ADP/ATP translocase 2;ADP/ATP translocase 2, N-terminally processed	SLC25A5	0.0786875	0.07237	0.0787681	0.0465539	0.089288	0.0772507	0.0685908	0.0694775	1	1	2	1	3	3	2	1
	Cytochrome c oxidase subunit 2	COX2;COII;MT-CO2	0.115772	0.156075	0.104833	0.109901	0.089463	0.131756	0.106872	0.111388	2	2	2	2	3	2	3	3
	Fermitin family homolog 2	FERMT2	0.119804	0.116678	0.108885	0.0932419	0.0897597	0.0974485	0.0803608	0.078166	6	6	7	9	14	17	13	12
	PDZ and LIM domain protein 7	PDLIM7	0.121975	0.306403	0.133727	0.111222	0.0898467	0.0916853	0.0927236	0.0870781	3	2	4	4	7	9	8	8
	Dysferlin	DYSF	NaN	NaN	NaN	NaN	0.0898964	0.113554	NaN	0.21302	0	0	0	0	1	1	0	1
	Unconventional myosin-Ic	MYO1C	0.102624	0.114213	0.13524	0.0926413	0.0899685	0.0799056	0.0611439	0.0561497	8	13	8	10	24	38	16	15
	Mitochondrial import inner membrane translocase subunit TIM44	hTIM44;TIMM44	0.156339	NaN	NaN	NaN	0.090259	0.127064	0.20594	0.127978	1	0	0	0	1	3	2	2
	Rap1 GTPase-GDP dissociation stimulator 1	RAP1GDS1	NaN	NaN	NaN	NaN	0.0902996	0.0815256	NaN	0.0934721	0	0	0	0	2	1	0	1
	GTP-binding protein SAR1a	SARA1;SAR1A	0.153238	NaN	0.156744	0.0723381	0.0904502	0.10817	NaN	NaN	1	0	1	1	3	4	0	0
	Galactokinase	GALK1;GALK	NaN	NaN	NaN	NaN	0.0906388	0.142352	0.267088	NaN	0	0	0	0	2	1	1	0
	Phenylalanine--tRNA ligase beta subunit	FARSB	0.0845601	0.119129	0.26955	0.295199	0.0906644	0.0796973	0.107709	0.0905734	1	1	2	2	5	5	5	3
	Microtubule-associated protein 1S;MAP1S heavy chain;MAP1S light chain	MAP1S	NaN	NaN	NaN	NaN	0.0906694	0.145029	0.165066	0.0870781	0	0	0	0	1	2	1	2
	Trifunctional enzyme subunit beta, mitochondrial;3-ketoacyl-CoA thiolase	HADHB	0.111609	0.0901407	0.0882185	0.0869298	0.0908149	0.091941	0.0781448	0.111632	6	4	5	7	11	13	16	11
	60S ribosomal protein L18a	RPL18A	NaN	NaN	NaN	0.0855797	0.0909835	0.0940962	0.0887345	0.0880306	0	0	0	1	3	3	1	2
	ATP-binding cassette sub-family D member 3	ABCD3	0.114033	0.271599	NaN	NaN	0.0912148	0.104368	0.0901564	0.133952	1	1	0	0	2	2	1	1
	Cytochrome b-c1 complex subunit 8	UQCRQ	NaN	NaN	NaN	NaN	0.0914129	0.112728	0.241401	NaN	0	0	0	0	1	2	1	0
	T-complex protein 1 subunit theta	CCT8	0.120044	0.225077	0.109084	0.101035	0.0915368	0.0903997	0.0877885	0.0984818	3	3	2	2	5	5	5	7
	Tumor protein p53-inducible protein 11	TP53I11	NaN	NaN	NaN	NaN	0.0917925	NaN	NaN	NaN	0	0	0	0	1	0	0	0
	Thioredoxin domain-containing protein 5	TXNDC5;STRF8;DKFZp666I134	0.0658353	0.0480125	0.0627885	0.143293	0.0920564	0.0730527	0.0670336	0.0641418	2	3	3	3	3	5	5	7
	Nucleosome assembly protein 1-like 1	NAP1L1	0.105738	0.131485	0.0940388	0.0874897	0.0921059	0.094908	0.0766202	0.0845039	2	2	2	3	8	4	8	7
	Signal peptidase complex catalytic subunit SEC11;Signal peptidase complex catalytic subunit SEC11A	SEC11A;SPC18	NaN	NaN	NaN	NaN	0.0921388	0.0918585	0.0676243	0.0934885	0	0	0	0	2	3	2	3
	Transmembrane emp24 domain-containing protein 10	TMED10	0.082328	0.124956	0.123952	0.113507	0.0922542	0.0989449	0.0679206	0.0686169	4	3	3	4	6	8	6	5
	Hydroxysteroid dehydrogenase-like protein 2	HSDL2	NaN	NaN	NaN	NaN	0.0924849	0.17851	0.176032	0.100897	0	0	0	0	2	1	1	1
	Endoplasmin	TRA1;HSP90B1	0.0623148	0.0652729	0.0487062	0.0575009	0.0925507	0.0942603	0.0780045	0.0764735	24	20	17	21	36	33	29	37
	Transmembrane emp24 domain-containing protein 9	TMED9	0.08789	0.090609	NaN	0.0699855	0.0926989	0.0972529	0.0887295	0.0950554	1	1	0	1	4	3	4	3
	Obg-like ATPase 1	OLA1;PTD004	0.212152	0.127902	0.056553	0.201221	0.0936036	0.101874	0.090192	0.0770446	2	1	1	2	2	1	2	1
	Major vault protein	MVP	0.102745	0.103453	0.0681039	0.0732254	0.0937761	0.0933077	0.0700183	0.0732606	27	21	20	22	35	39	29	32
	Protein S100;Protein S100-A11;Protein S100-A11, N-terminally processed	S100A11	0.0756591	0.0425335	0.0540399	0.0737705	0.0939074	0.090072	0.0790421	0.0706052	3	2	2	2	3	4	4	4
	60S ribosomal protein L30	RPL30	NaN	NaN	NaN	NaN	0.0940388	0.0975788	0.0963801	0.110122	0	0	0	0	1	1	1	2
	Actin-related protein 3	ACTR3	0.206103	0.157703	0.185827	0.0971388	0.0940552	0.107079	0.1042	0.0874614	4	3	3	2	8	7	6	9
	DAZ-associated protein 1	DAZAP1	0.250914	NaN	0.214793	NaN	0.0941126	0.100784	0.121952	0.0934639	2	0	1	0	1	1	1	1
	Ankycorbin	RAI14	0.0740569	0.145233	0.104849	0.132246	0.0942521	0.111206	0.127072	0.138198	1	3	2	2	8	9	5	5
	Glucosamine 6-phosphate N-acetyltransferase	GNPNAT1	0.345849	NaN	NaN	NaN	0.0942685	0.110779	NaN	0.182539	1	0	0	0	1	1	0	1
	Transmembrane emp24 domain-containing protein 7;TIR domain-containing adapter molecule 2	TMED7;TICAM2	NaN	0.4433	0.230899	0.332604	0.0944244	0.0923366	0.0930363	0.133081	0	1	2	1	1	1	1	1
	Septin-11	2011-09-01	0.1172	0.138711	0.167638	0.108782	0.0944736	0.130541	0.0721781	0.0971551	3	2	3	2	6	5	6	5
	Glutathione peroxidase 1	GPX1	0.693468	NaN	NaN	NaN	0.09449	NaN	0.179736	NaN	1	0	0	0	1	0	1	0
	40S ribosomal protein S11	RPS11	0.0874589	0.119113	NaN	NaN	0.0944982	0.111506	0.0757044	NaN	1	1	0	0	2	2	1	0
	Glutaminase kidney isoform, mitochondrial	GLS	0.0640823	0.116795	0.0888366	0.0610814	0.094826	0.0779322	0.0992452	0.056464	1	2	1	1	4	4	6	4
	40S ribosomal protein S24	RPS24	0.119649	0.263363	0.149175	0.159099	0.0948424	0.203841	0.0863158	0.0893793	3	2	3	3	2	2	4	4
	60S ribosomal protein L7	RPL7;WUGSC:H_RG054D04.1	0.0948096	0.127773	0.081058	0.0825015	0.0949243	0.082392	0.0910826	0.0891868	2	4	1	2	11	11	10	8
	Glycogen phosphorylase, brain form;Alpha-1,4 glucan phosphorylase	PYGB	0.180335	0.151766	0.140834	0.202946	0.0949817	0.0899858	0.115694	0.117294	2	4	2	3	13	15	12	9
	Protein ERGIC-53	LMAN1	0.0853547	0.093505	0.0616047	0.0523285	0.095039	0.0932584	0.0750145	0.0691856	3	2	2	1	7	8	6	7
	60S ribosomal protein L26;60S ribosomal protein L26-like 1	RPL26;RPL26L1	0.140561	0.114088	NaN	0.149595	0.0951455	0.107031	NaN	0.0923119	2	1	0	1	3	4	0	2
	Immediate early response 3-interacting protein 1	IER3IP1	0.315945	0.277629	NaN	NaN	0.0953992	0.0968698	NaN	0.0982624	1	1	0	0	1	1	0	1
	Lysophospholipid acyltransferase 7	MBOAT7	NaN	NaN	NaN	NaN	0.0954647	0.136807	0.137634	0.10668	0	0	0	0	2	2	2	2
	Inosine-5-monophosphate dehydrogenase 2	IMPDH2	0.144414	0.164557	0.374543	0.189003	0.0956692	0.0839639	0.105241	0.0965189	1	2	1	1	2	2	3	2
	Annexin;Annexin A11	ANXA11	0.155548	0.0751137	0.25984	NaN	0.0956855	0.113121	0.171218	0.0890317	3	3	1	0	3	6	5	5
	Transgelin-2	TAGLN2	0.0772414	0.0703771	0.0721806	0.110027	0.0960289	0.0927154	0.0730304	0.0708755	9	15	8	10	11	13	16	16
	Protein kinase C delta-binding protein	PRKCDBP	0.0789989	0.0949735	NaN	0.133081	0.0964373	0.0834248	0.0868622	0.0571001	1	1	0	2	4	3	2	6
	Lysophosphatidylcholine acyltransferase 2	LPCAT2	0.142735	NaN	0.129367	NaN	0.0967229	0.0966984	0.0742078	0.0838413	1	0	1	0	4	2	2	2
	NADH dehydrogenase [ubiquinone] 1 alpha subcomplex subunit 9, mitochondrial	NDUFA9	NaN	NaN	0.0941044	NaN	0.0971144	0.107191	NaN	0.141624	0	0	1	0	4	4	0	2
	T-complex protein 1 subunit alpha	TCP1	0.118314	0.153862	0.103613	0.123783	0.097424	0.0989449	0.0810386	0.0754122	4	2	4	1	11	10	7	6
	Erlin-1	SPFH1;ERLIN1	NaN	NaN	NaN	NaN	0.0976195	0.102205	NaN	0.0934557	0	0	0	0	4	4	0	2
	Peptidyl-prolyl cis-trans isomerase B	PPIB	NaN	NaN	0.12848	0.135345	0.0976602	0.115522	0.0946867	0.11864	0	0	1	1	4	3	6	5
	Delta-1-pyrroline-5-carboxylate synthase;Glutamate 5-kinase;Gamma-glutamyl phosphate reductase	ALDH18A1	0.0796236	0.0982461	0.0509786	0.105097	0.0976684	0.141373	0.167229	0.198878	3	3	2	1	5	6	2	4
	Actin-related protein 2	ACTR2	0.118376	0.174004	0.084348	0.0823196	0.0976928	0.0969432	0.101689	0.133644	3	3	1	1	7	6	9	6
	Ras-associated and pleckstrin homology domains-containing protein 1	RAPH1	NaN	0.246068	NaN	NaN	0.0980265	0.195624	0.225713	0.161615	0	1	0	0	1	2	2	1
	Peroxiredoxin-6	PRDX6	0.105634	0.13805	0.107143	0.120315	0.0983355	0.100396	0.0907777	0.101745	4	2	3	1	8	8	5	6
	Calmodulin	CALM3;CALM2;CALM1	0.0884645	0.0940224	0.0757181	0.0760247	0.0984168	0.0894	0.0528491	0.05796	1	1	1	1	4	4	1	1
	PDZ and LIM domain protein 1	PDLIM1	0.251346	NaN	NaN	0.168537	0.0984737	0.0996426	0.0792507	0.127445	1	0	0	1	3	3	2	2
	Dihydrolipoyllysine-residue succinyltransferase component of 2-oxoglutarate dehydrogenase complex, mitochondrial	DLST	0.143146	0.140258	0.273277	0.154448	0.0985469	0.106337	0.129451	0.0961923	3	3	4	5	8	4	8	5
	Serine/arginine-rich splicing factor 4	SFRS4;SRSF4	NaN	NaN	NaN	NaN	0.098555	0.270174	0.232128	0.227829	0	0	0	0	1	1	1	1
	40S ribosomal protein S25	RPS25	0.124665	0.103364	0.102334	0.0945392	0.0985875	0.0830643	0.0740989	0.0714914	2	2	1	2	2	3	1	1
	40S ribosomal protein S21	RPS21	NaN	NaN	NaN	0.183487	0.0986606	0.0934228	0.137418	0.087885	0	0	0	1	2	2	1	2
	Polyadenylate-binding protein 1;Polyadenylate-binding protein;Polyadenylate-binding protein 3	PABPC1;PABPC3	0.120462	0.145584	NaN	0.202062	0.0989043	0.100711	0.0919162	0.072376	2	2	0	1	6	7	8	7
	Creatine kinase B-type	CKB	NaN	NaN	NaN	NaN	0.0990017	0.0468774	0.0593308	0.0584806	0	0	0	0	3	2	2	2
	RuvB-like 1	RUVBL1	NaN	NaN	NaN	NaN	0.0990179	0.186483	0.1172	0.148697	0	0	0	0	5	5	2	3
	Calponin-3;Calponin	CNN3	0.165038	0.11692	0.0949489	0.0780776	0.0991397	0.0922789	0.106712	0.08389	3	1	2	2	5	5	7	5
	Succinate dehydrogenase [ubiquinone] flavoprotein subunit, mitochondrial	SDHA	0.0559741	0.0902557	0.0449267	0.0507687	0.0992208	0.160806	0.122291	0.0934639	1	2	3	3	4	3	2	4
	Ubiquitin-conjugating enzyme E2 variant 1;Ubiquitin-conjugating enzyme E2 variant 2	UBE2V1;UBE2V2	0.14971	NaN	NaN	NaN	0.0993101	0.182793	0.0867288	NaN	1	0	0	0	1	1	1	0
	Alpha-enolase;Enolase	ENO1	0.177232	0.132276	0.112988	0.098685	0.0993263	0.096625	0.0783903	0.0885576	9	12	11	10	16	14	17	21
	Protein NipSnap homolog 1	NIPSNAP1	NaN	NaN	NaN	NaN	0.0994561	0.125866	0.0831357	0.080524	0	0	0	0	1	1	1	1
	40S ribosomal protein S13	RPS13	0.1193	0.102672	0.114229	0.179427	0.0995209	0.0977579	0.175455	0.0867288	2	1	3	2	8	7	3	3
	60S ribosomal protein L18	RPL18	0.106481	0.118391	0.0877486	0.0817913	0.0997155	0.100274	0.0796583	0.0799792	3	2	1	2	5	6	5	5
	Sulfatase-modifying factor 1	SUMF1	NaN	NaN	NaN	NaN	0.0997479	0.080688	NaN	0.157611	0	0	0	0	1	1	0	1
	Cysteine and glycine-rich protein 2	CSRP2	NaN	NaN	NaN	NaN	0.099756	0.0905155	NaN	0.126577	0	0	0	0	1	1	0	1
	Mannosyl-oligosaccharide glucosidase	MOGS;GCS1	0.284421	0.149718	NaN	0.250009	0.0997884	0.0773716	0.0668064	0.0615765	2	2	0	3	7	8	6	4
	Protein PML	PML	0.224488	0.521874	0.219396	0.202068	0.0999181	0.118034	0.131477	0.121875	3	1	3	3	10	10	9	7
	Mitochondrial 2-oxoglutarate/malate carrier protein	SLC25A11	NaN	NaN	NaN	NaN	0.100007	0.187395	0.141528	0.125278	0	0	0	0	4	2	2	3
	Nicalin	NCLN	0.369006	NaN	0.103991	NaN	0.10004	0.113868	0.172706	0.0959226	1	0	1	0	3	3	2	1
	PDZ and LIM domain protein 5	PDLIM5;LIM	0.124872	0.151845	0.114151	0.0936939	0.10025	0.109813	0.104897	0.0821233	7	5	5	5	17	14	10	11
	Large neutral amino acids transporter small subunit 1	SLC7A5	0.084917	0.111056	0.548614	0.499181	0.100412	0.104296	0.216092	0.173178	1	3	2	2	3	2	3	3
	T-complex protein 1 subunit zeta	CCT6A	0.13272	0.141712	0.110431	0.14869	0.100768	0.102479	0.0824383	0.0742789	4	5	7	6	14	11	10	11
	60S ribosomal protein L23	RPL23	0.0932584	0.0942029	0.0741718	0.0767072	0.1008	0.14675	0.107645	0.0851639	2	2	1	2	1	2	4	4
	1,4-alpha-glucan-branching enzyme	GBE1	0.125048	0.200486	NaN	0.0982136	0.101414	0.13674	0.10933	0.106569	1	1	0	1	8	7	5	5
	Plasma membrane calcium-transporting ATPase 1;Calcium-transporting ATPase	ATP2B1	NaN	NaN	NaN	NaN	0.101552	0.137344	0.183367	0.19718	0	0	0	0	3	4	2	2
	Very-long-chain 3-oxoacyl-CoA reductase	HSD17B12	NaN	NaN	0.0761928	NaN	0.101826	0.0925013	0.226683	0.247521	0	0	1	0	4	4	2	3
	Neutral alpha-glucosidase AB	GANAB	0.0950554	0.119284	0.0524138	0.0921636	0.101907	0.104673	0.0820484	0.081264	12	13	15	8	37	33	29	28
	NADH-cytochrome b5 reductase 1	CYB5R1	NaN	NaN	NaN	0.153418	0.101963	0.140465	0.0909174	0.10557	0	0	0	1	3	4	1	2
	T-complex protein 1 subunit epsilon	CCT5	0.684124	0.501297	0.472785	0.457409	0.102011	0.0918915	0.138102	0.102318	3	3	3	2	7	7	6	5
	RRP12-like protein	RRP12	NaN	NaN	NaN	NaN	0.10202	NaN	NaN	NaN	0	0	0	0	1	0	0	0
	T-complex protein 1 subunit delta	CCT4	0.117683	0.105394	0.0876612	0.108838	0.102068	0.10334	0.0834131	0.086385	6	3	4	5	7	6	8	6
	NAD(P) transhydrogenase, mitochondrial	NNT	0.122206	0.258446	NaN	NaN	0.102108	0.137053	0.141152	0.233716	1	2	0	0	6	6	5	5
	Transmembrane protein 126A	TMEM126A	NaN	NaN	NaN	NaN	0.102197	0.158922	NaN	NaN	0	0	0	0	1	1	0	0
	Cytochrome b-c1 complex subunit 7	UQCRB	NaN	NaN	NaN	NaN	0.102205	0.0405612	NaN	0.144678	0	0	0	0	2	1	0	2
	MICOS complex subunit MIC27	APOOL;DKFZp779P1227	NaN	NaN	NaN	NaN	0.102213	0.955607	NaN	NaN	0	0	0	0	1	1	0	0
	Spermine synthase	SMS	NaN	NaN	NaN	NaN	0.102729	0.311347	0.169925	0.127354	0	0	0	0	1	1	2	2
	RuvB-like 2	RUVBL2	0.658131	0.666789	NaN	NaN	0.102745	0.0801984	0.106057	0.114848	1	1	0	0	7	5	6	4
	Ras-related protein Rab-1B;Putative Ras-related protein Rab-1C	RAB1B;RAB1C	0.28717	0.180086	0.195236	0.267812	0.102906	0.0990585	0.111932	0.124811	1	2	1	1	8	6	6	7
	LETM1 and EF-hand domain-containing protein 1, mitochondrial	LETM1	NaN	0.0640262	0.0947523	0.107629	0.102986	0.178719	0.320324	0.234661	0	2	2	1	3	3	2	4
	Fumarate hydratase, mitochondrial	FH	NaN	NaN	NaN	0.424772	0.103034	0.142764	0.0686906	0.0775903	0	0	0	1	4	3	2	2
	Actin-related protein 2/3 complex subunit 4	ARPC4-TTLL3;ARPC4	0.163984	0.140406	0.0886498	0.111577	0.103284	0.105706	0.0857502	0.0782705	3	2	1	2	5	3	5	2
	Surfeit locus protein 4	SURF4	0.132351	0.122961	0.0632494	0.0718405	0.103364	0.10676	0.0800012	0.0891702	2	2	1	1	3	4	2	2
	Peroxiredoxin-5, mitochondrial	PRDX5	0.147718	0.152039	0.109805	0.122021	0.103645	0.105306	0.0990585	0.0800241	1	1	2	3	5	5	7	7
	40S ribosomal protein S26;Putative 40S ribosomal protein S26-like 1	RPS26;RPS26P11	0.104159	0.109179	0.0893278	0.0635643	0.103742	0.100663	0.0849789	0.0925096	2	2	2	2	1	2	2	2
	AP complex subunit beta;AP-2 complex subunit beta	AP2B1	0.221475	0.202526	0.251945	0.241303	0.103894	0.128039	0.123845	0.123245	2	1	2	2	16	11	6	6
	60S ribosomal protein L14	RPL14	0.124144	0.0963229	0.150065	0.122515	0.103903	0.100946	0.144304	0.122152	3	3	2	2	5	4	4	4
	Adipocyte plasma membrane-associated protein	APMAP	NaN	0.161636	0.110352	NaN	0.103919	0.125079	0.117761	0.137834	0	1	1	0	6	6	7	5
	Importin-5	IPO5	0.122792	0.144195	0.214886	0.315683	0.104047	0.0958572	0.161468	0.208128	3	2	2	3	12	9	6	7
	Importin subunit beta-1	KPNB1	0.143946	0.185747	0.185057	0.160384	0.104143	0.119587	0.0901912	0.0890093	4	4	4	4	9	9	4	5
	Cathepsin Z	CTSZ	NaN	NaN	NaN	0.0898459	0.104167	0.106744	0.110043	0.11531	0	0	0	1	1	1	4	2
	40S ribosomal protein S14	RPS14	0.11085	NaN	NaN	NaN	0.104167	0.0888092	0.0788479	0.109718	1	0	0	0	5	6	6	2
	ATP synthase subunit d, mitochondrial	ATP5H	0.127362	0.0665869	0.0597094	0.109242	0.104312	0.0774857	0.0721591	0.145299	3	1	2	2	3	4	3	3
	Tyrosine-protein kinase receptor;Protein TFG	TFG;TFG/ALK fusion	0.584666	NaN	0.192135	NaN	0.104528	0.376057	0.129731	0.0960289	1	0	2	0	1	2	3	1
	Calcium/calmodulin-dependent protein kinase type II subunit delta	CAMK2D	0.218622	0.172521	0.0860084	0.107955	0.104601	0.106489	0.117995	0.079588	3	4	4	4	5	6	5	3
	Leiomodin-1	LMOD1	NaN	NaN	NaN	NaN	0.104681	0.161412	0.166361	NaN	0	0	0	0	2	1	1	0
	3-hydroxyisobutyrate dehydrogenase, mitochondrial	HIBADH	0.420757	NaN	NaN	0.368691	0.104681	0.136621	0.225251	0.244159	1	0	0	1	2	5	2	1
	ADP-ribosylation factor 6	ARF6	NaN	NaN	NaN	NaN	0.104761	0.114629	0.0792779	0.102922	0	0	0	0	2	2	2	2
	Cytochrome c oxidase subunit 4 isoform 1, mitochondrial	COX4I1	0.14675	0.244188	0.150274	0.125492	0.105426	0.101987	0.0809829	0.099829	2	1	1	1	4	4	3	5
	Malectin	MLEC	0.136606	0.158433	NaN	NaN	0.105522	0.128214	0.106025	0.121095	1	2	0	0	3	4	1	3
	Transmembrane emp24 domain-containing protein 2	TMED2;RNP24	0.133952	0.0985144	0.17776	0.115052	0.10565	0.0836474	0.11108	0.0663682	2	3	3	2	4	5	2	1
	Signal recognition particle receptor subunit beta	SRPRB	0.128092	0.125071	0.0752412	NaN	0.105762	0.104079	0.0917348	0.133201	4	4	1	0	3	4	3	5
	Heterogeneous nuclear ribonucleoprotein A3	HNRNPA3;HNRPA3	0.283041	0.28377	NaN	NaN	0.105929	0.140628	0.114511	0.0893826	1	1	0	0	6	7	4	3
	40S ribosomal protein S15	RPS15	0.109726	0.148356	NaN	NaN	0.105961	0.118539	0.10268	0.125071	2	1	0	0	3	3	3	3
	60S ribosomal protein L9	RPL9	0.112271	0.102326	0.0857176	0.0868906	0.106273	0.10059	0.0836911	0.0872798	2	3	5	5	6	7	6	5
	Vesicular integral-membrane protein VIP36	LMAN2	0.135994	0.0702258	NaN	0.116319	0.106337	0.0988231	0.0794313	0.0779424	1	1	0	2	4	6	5	6
	G-rich sequence factor 1	GRSF1	NaN	NaN	NaN	NaN	0.106489	0.182486	NaN	NaN	0	0	0	0	1	1	0	0
	Prolyl 3-hydroxylase 1	LEPRE1	0.178807	0.170888	0.136286	0.0897117	0.106489	0.099991	0.100007	0.0977742	2	2	3	2	10	10	7	10
	Peptidyl-prolyl cis-trans isomerase;Peptidyl-prolyl cis-trans isomerase FKBP11	FKBP11	0.081615	NaN	NaN	NaN	0.10672	0.0970165	NaN	0.0478729	1	0	0	0	1	1	0	1
	Leucine-rich repeat-containing protein 59	LRRC59	0.0935625	0.107438	0.0821107	0.0690963	0.106776	0.111008	0.10875	0.0929376	3	3	1	1	7	7	7	7
	5-nucleotidase domain-containing protein 2	NT5DC2	NaN	NaN	NaN	NaN	0.1068	0.138555	0.133456	0.117084	0	0	0	0	2	2	1	2
	Glycogen [starch] synthase, muscle	GYS1	NaN	NaN	0.523923	NaN	0.106904	0.163012	0.134506	NaN	0	0	1	0	5	2	1	0
	4F2 cell-surface antigen heavy chain	SLC3A2	0.136472	0.187276	0.149443	0.142793	0.107071	0.107167	0.10139	0.10428	4	6	7	3	13	10	13	13
	60S ribosomal protein L27a	L27a;RPL27A	0.121474	NaN	0.105201	0.123929	0.107262	0.108711	NaN	0.0815762	2	0	1	1	3	3	0	1
	60S ribosomal protein L32	RPL32	0.16184	0.123875	NaN	0.120639	0.107446	0.100841	0.0914542	0.0817803	1	1	0	3	2	3	2	2
	Spermidine synthase	SRM	NaN	NaN	NaN	NaN	0.107605	0.1375	0.122145	0.0926249	0	0	0	0	2	2	1	1
	Nucleoside diphosphate kinase A	NME1	NaN	NaN	NaN	NaN	0.107724	0.106632	NaN	NaN	0	0	0	0	1	1	0	0
	Leucine--tRNA ligase, cytoplasmic	LARS	0.18412	0.223988	0.223198	0.153504	0.107884	0.117123	0.106441	0.0857904	2	1	2	3	14	13	11	10
	NADH dehydrogenase [ubiquinone] iron-sulfur protein 3, mitochondrial	NDUFS3;DKFZp586K0821	NaN	NaN	0.168565	0.128791	0.107892	0.12366	0.126699	0.115819	0	0	1	1	4	3	5	3
	Dolichyl-diphosphooligosaccharide--protein glycosyltransferase subunit DAD1	DAD1	NaN	0.138451	0.155626	NaN	0.108385	0.151989	0.0774635	0.110281	0	1	1	0	2	1	1	2
	Inorganic pyrophosphatase	PPA1	NaN	NaN	NaN	NaN	0.108568	0.0748519	NaN	0.0249857	0	0	0	0	2	1	0	1
	Translation initiation factor eIF-2B subunit epsilon	EIF2B5	NaN	NaN	NaN	NaN	0.108615	0.189121	0.391805	NaN	0	0	0	0	2	1	1	0
	Lamina-associated polypeptide 2, isoforms beta/gamma;Thymopoietin;Thymopentin	TMPO	NaN	NaN	NaN	NaN	0.108623	0.158433	0.0447497	0.0727312	0	0	0	0	1	1	1	1
	Torsin-1A	TOR1A	NaN	NaN	0.127453	NaN	0.108742	0.157944	NaN	0.103782	0	0	1	0	1	2	0	1
	Sarcoplasmic/endoplasmic reticulum calcium ATPase 2	ATP2A2	0.223627	NaN	0.31314	0.314594	0.108766	0.0974485	0.113074	0.117216	1	0	1	1	8	7	5	7
	Myosin light chain 1/3, skeletal muscle isoform;Myosin light chain 3	MYL1;MYL3	0.0830365	0.216915	0.0815821	0.0622955	0.108885	0.0652834	0.0907801	0.0817854	1	2	2	1	2	3	3	3
	T-complex protein 1 subunit eta	CCT7	0.125782	0.126668	0.12917	0.333409	0.108981	0.100015	0.0829365	0.101261	3	2	4	2	8	7	11	7
	LIM and cysteine-rich domains protein 1	LMCD1	NaN	NaN	NaN	NaN	0.108989	NaN	0.138481	0.0756053	0	0	0	0	1	0	1	1
	Non-specific lipid-transfer protein	SCP2	0.0686967	NaN	NaN	NaN	0.109092	0.0765426	NaN	0.103284	1	0	0	0	1	1	0	1
	Pyrroline-5-carboxylate reductase;Pyrroline-5-carboxylate reductase 1, mitochondrial	PYCR1;PIG45	NaN	0.103943	0.0859491	0.131628	0.1091	0.138889	0.062994	0.127224	0	1	1	1	2	3	1	3
	60S acidic ribosomal protein P2	RPLP2	0.129988	0.153719	0.123553	0.114786	0.109163	0.104737	0.0976277	0.10235	2	3	2	1	6	7	5	4
	Small nuclear ribonucleoprotein Sm D3	SNRPD3	NaN	NaN	NaN	NaN	0.109211	0.188068	0.109171	0.089831	0	0	0	0	1	1	1	1
	LIM domain only protein 7	LMO7	0.0872456	0.127689	0.150469	0.0788131	0.10952	0.120779	0.0809778	0.0918503	3	4	2	2	16	18	17	16
	Signal peptidase complex subunit 2	SPCS2	0.112177	0.144217	0.084927	0.0814252	0.109528	0.128647	0.102028	0.0890358	2	2	1	1	3	3	1	2
	Myosin regulatory light polypeptide 9	MYL9	0.0920317	0.0901167	0.0830744	0.0831021	0.109758	0.10545	0.0633801	0.0650842	9	7	6	5	15	17	10	9
	Non-specific serine/threonine protein kinase;Serine/threonine-protein kinase MRCK alpha	CDC42BPA	NaN	NaN	NaN	NaN	0.109885	0.0955137	0.686844	0.63116	0	0	0	0	1	1	1	1
	Coronin-1B	CORO1B;DKFZp762I166	NaN	0.162009	NaN	0.235556	0.109885	0.0984656	0.131379	0.109425	0	1	0	1	1	3	4	4
	Peptidyl-prolyl cis-trans isomerase;Peptidyl-prolyl cis-trans isomerase A;Peptidyl-prolyl cis-trans isomerase A, N-terminally processed	PPIA	0.102044	0.0986444	0.0652956	0.0644947	0.10998	0.114111	0.0771528	0.0821891	7	4	9	6	10	10	7	6
	Beta-galactosidase	GLB1	0.150447	NaN	0.171355	NaN	0.110162	0.0967963	0.100283	0.106784	1	0	1	0	7	7	4	4
	Core histone macro-H2A.1;Histone H2A	H2AFY	0.0224628	0.118974	0.0537248	0.108369	0.110637	0.11224	0.0788513	0.0803524	1	4	1	3	8	6	7	6
	40S ribosomal protein S28	RPS28	0.106161	0.137693	0.0933899	0.0999505	0.110787	0.113161	0.0973426	0.0914047	1	2	1	1	1	2	3	2
	Lipase maturation factor 2	LMF2	0.14113	NaN	0.1026	0.0820846	0.110961	0.110661	0.120253	0.106017	1	0	2	1	4	4	5	5
	Succinyl-CoA ligase subunit beta;Succinyl-CoA ligase [ADP-forming] subunit beta, mitochondrial	SUCLA2;DKFZp686D0880	0.127202	0.288236	0.885481	0.881676	0.111238	0.215668	0.145781	0.11168	1	1	1	1	3	3	2	1
	Rho GDP-dissociation inhibitor 1	ARHGDIA	NaN	0.276275	0.368033	NaN	0.111238	0.0678702	0.0933735	0.0968453	0	1	1	0	2	1	1	2
	Pre-mRNA-processing factor 19	PRPF19	NaN	NaN	NaN	NaN	0.111632	0.125125	0.133366	0.0985387	0	0	0	0	1	1	1	1
	60S ribosomal protein L5	RPL5	0.0971633	0.139652	NaN	NaN	0.111688	0.0995534	0.079366	0.0894224	1	1	0	0	6	8	6	6
	Succinyl-CoA ligase [GDP-forming] subunit beta, mitochondrial;Succinyl-CoA ligase subunit beta	SUCLG2;DKFZp586M2023	0.459915	0.0403697	NaN	NaN	0.11179	0.0968779	0.0750521	0.0845459	1	1	0	0	6	6	6	7
	Signal peptidase complex subunit 3	SPCS3	NaN	NaN	NaN	0.17235	0.111822	0.14877	0.072849	0.0861955	0	0	0	1	1	3	2	1
	Tripeptidyl-peptidase 1	TPP1	NaN	NaN	0.0968371	0.0964209	0.111853	0.118655	0.128472	0.142279	0	0	1	2	2	5	4	4
	MICOS complex subunit MIC60	IMMT	0.0878634	0.12125	0.128282	0.108663	0.11194	0.109282	0.0788699	0.0857536	6	5	3	5	15	16	7	8
	T-complex protein 1 subunit gamma	CCT3	0.118391	0.131741	0.196316	0.156552	0.11194	0.117068	0.0792948	0.0767447	2	3	3	4	7	9	10	9
	NADPH--cytochrome P450 reductase	DKFZp686G04235;POR	0.108305	NaN	0.121998	NaN	0.112247	0.161426	0.1788	0.23274	1	0	1	0	4	2	3	3
	Alpha-1,3/1,6-mannosyltransferase ALG2	ALG2	NaN	NaN	NaN	NaN	0.112389	0.272119	0.0990098	0.174802	0	0	0	0	1	1	1	1
	Isoleucine--tRNA ligase, cytoplasmic	IARS	0.12876	0.1353	0.145518	0.122068	0.112397	0.111087	0.159833	0.169069	6	8	7	5	15	11	11	11
	Kinectin	KTN1	0.131635	0.0962168	0.198795	0.188048	0.112397	0.145474	0.142419	0.151132	4	1	1	4	12	17	10	8
	Glutamine--fructose-6-phosphate aminotransferase [isomerizing] 1	GFPT1	0.168607	0.163635	0.230633	0.191279	0.112437	0.123768	0.0933981	0.105562	2	5	3	5	14	11	10	10
	Cytochrome c oxidase subunit 6C	COX6C	NaN	NaN	NaN	NaN	0.112586	0.111072	0.0987825	0.10561	0	0	0	0	4	3	2	1
	60S ribosomal protein L4	RPL4	0.117512	0.149739	0.127917	0.13943	0.112618	0.115506	0.0914955	0.101221	4	3	4	3	10	8	11	10
	L-lactate dehydrogenase;L-lactate dehydrogenase B chain	LDHB	NaN	0.116639	NaN	0.0841736	0.112728	0.108313	0.0964291	0.0931186	0	3	0	2	3	5	4	7
	Adenylyl cyclase-associated protein;Adenylyl cyclase-associated protein 1	CAP1	0.170881	0.206248	0.194769	0.157256	0.113129	0.120578	0.0968779	0.0953174	4	6	6	4	12	13	10	9
	Glutathione S-transferase kappa 1	GSTK1;LOC51064	0.127887	0.190434	NaN	0.134724	0.113192	0.0858656	0.138444	0.154241	1	2	0	2	4	2	1	2
	60S ribosomal protein L15;Ribosomal protein L15	RPL15	0.131666	0.116608	0.135128	0.101891	0.113247	0.113082	0.106656	0.0899867	3	3	5	2	7	8	4	7
	Thimet oligopeptidase	THOP1	NaN	NaN	NaN	NaN	0.113412	NaN	NaN	NaN	0	0	0	0	1	0	0	0
	Zinc transporter SLC39A7	SLC39A7	0.112626	NaN	NaN	0.0959553	0.113428	0.111166	0.448641	0.0925013	1	0	0	1	1	1	2	1
	ATP synthase F(0) complex subunit B1, mitochondrial	hCG_39985;ATP5F1	0.136032	0.170558	0.0684355	0.147143	0.113624	0.0594512	0.0686151	0.0570423	2	2	3	2	6	4	4	5
	60S ribosomal protein L17	RPL17	0.167534	0.117543	0.104224	0.133276	0.113648	0.0998695	0.0902673	0.118415	5	3	4	3	6	4	5	6
	Inositol 1,4,5-trisphosphate receptor type 2	ITPR2	NaN	0.152341	NaN	NaN	0.113852	0.135546	0.163215	NaN	0	1	0	0	1	2	1	0
	Probable glutathione peroxidase 8;Glutathione peroxidase	GPX8	0.155776	0.130526	0.099302	0.150995	0.113868	0.114268	0.0941208	0.111293	2	1	1	2	2	2	2	3
	Moesin	MSN	0.145672	0.183253	0.169849	0.152413	0.113939	0.137477	0.124466	0.120485	6	6	7	11	10	14	22	24
	60S ribosomal protein L12	RPL12;hCG_21173	0.133126	0.135075	0.131115	0.115201	0.113978	0.0921388	0.0633784	0.0702345	3	2	2	3	3	3	3	5
	CAAX prenyl protease 1 homolog	ZMPSTE24	NaN	0.163054	NaN	NaN	0.113994	0.156702	0.104087	0.0967392	0	1	0	0	2	1	1	1
	BAG family molecular chaperone regulator 2	BAG2	0.0654712	NaN	0.0784446	0.0750196	0.114198	0.11752	0.0838355	0.0962494	2	0	1	1	5	5	2	6
	CAD protein;Glutamine-dependent carbamoyl-phosphate synthase;Aspartate carbamoyltransferase;Dihydroorotase	CAD	NaN	NaN	NaN	NaN	0.114433	NaN	0.321017	0.134574	0	0	0	0	1	0	2	1
	Lysine--tRNA ligase	KARS	NaN	NaN	NaN	NaN	0.114676	0.117271	0.148929	0.364595	0	0	0	0	1	1	4	2
	Calnexin	CANX	0.134042	0.125729	0.100112	0.0944572	0.114903	0.0801629	0.0892748	0.0880431	3	5	4	4	6	11	10	8
	60S ribosomal protein L6	RPL6	0.138711	0.172802	0.133652	0.133073	0.11495	0.110526	0.0735645	0.0709152	2	4	4	4	9	10	6	6
	PRA1 family protein 2	PRAF2	NaN	NaN	NaN	NaN	0.115162	0.121412	0.0992289	0.102084	0	0	0	0	1	1	1	1
	Myosin-10	MYH10	0.456167	NaN	NaN	NaN	0.115451	0.164411	0.113098	0.119028	1	0	0	0	8	11	6	4
	Phosphoglycerate mutase;Phosphoglycerate mutase 1;Phosphoglycerate mutase 2	PGAM1;hCG_2015269;PGAM2	NaN	NaN	0.218225	0.190814	0.115459	NaN	0.102503	0.1484	0	0	1	1	1	0	1	1
	Phenylalanine--tRNA ligase alpha subunit	FARSLA;FARSA	NaN	0.164459	NaN	NaN	0.115663	0.102415	0.100816	0.0852309	0	1	0	0	5	4	4	3
	2-oxoglutarate dehydrogenase, mitochondrial	OGDH	0.11549	0.121898	0.128981	0.1172	0.115678	0.116241	0.087244	0.11954	2	2	3	2	7	10	9	8
	MICOS complex subunit MIC19	CHCHD3	0.122222	0.129428	0.101342	0.202971	0.115999	0.110273	0.085189	0.0736675	3	3	2	3	3	4	4	3
	UDP-glucose 6-dehydrogenase	UGDH	0.161208	0.128312	0.119587	0.144853	0.116405	0.117458	0.106664	0.106672	10	6	6	8	15	14	19	16
	DnaJ homolog subfamily B member 4	DNAJB4	NaN	NaN	0.132148	NaN	0.116506	0.100849	0.114119	0.142749	0	0	1	0	1	2	2	4
	Integrin-linked protein kinase	ILK	0.188318	0.104015	0.166812	0.109488	0.116631	0.124198	0.0970165	0.139148	3	2	4	3	7	7	6	7
	Vasodilator-stimulated phosphoprotein	VASP	NaN	0.289212	0.227429	NaN	0.116655	0.103629	0.0984249	0.0798489	0	1	2	0	7	8	7	7
	Regulator of microtubule dynamics protein 3	RMDN3	NaN	NaN	NaN	NaN	0.116694	0.0519512	NaN	NaN	0	0	0	0	1	1	0	0
	Guanine nucleotide-binding protein G(i) subunit alpha-2	GNAI2;WUGSC:H_LUCA16.1	0.13683	0.0873547	0.0801468	0.0759666	0.116725	0.108448	0.11353	0.102745	2	3	2	4	8	7	6	5
	T-complex protein 1 subunit beta	CCT2	0.149978	0.170531	0.0922624	0.142536	0.116928	0.107294	0.0868872	0.10297	7	6	7	4	15	14	12	13
	Glucose-6-phosphate isomerase	GPI	NaN	NaN	NaN	NaN	0.116974	0.167062	0.12067	0.106257	0	0	0	0	1	2	4	3
	Guanine nucleotide-binding protein G(q) subunit alpha	GNAQ	NaN	0.0938582	NaN	0.0772941	0.117013	0.123161	0.11699	0.0980183	0	2	0	1	5	5	3	2
	60S ribosomal protein L10a;Ribosomal protein	RPL10A	0.137604	0.128229	0.120663	0.09571	0.117068	0.117013	0.121705	0.134079	1	1	1	1	2	2	3	4
	Calcium-binding mitochondrial carrier protein Aralar1	SLC25A12	NaN	NaN	NaN	NaN	0.117138	0.394911	0.146073	0.122075	0	0	0	0	1	2	1	1
	Ras-related protein Rab-11B;Ras-related protein Rab-11A	RAB11B;RAB11A	0.0866496	0.0809128	0.0956037	0.0654913	0.117294	0.12848	0.115451	0.129867	3	3	2	1	8	10	7	6
	Sorting nexin-18	SNX18	NaN	NaN	NaN	NaN	0.117341	0.124772	0.178712	NaN	0	0	0	0	3	1	1	0
	Membrane-associated progesterone receptor component 1	PGRMC1	NaN	NaN	NaN	0.149703	0.117489	0.118523	0.104055	0.0985712	0	0	0	1	1	1	2	2
	40S ribosomal protein S19	RPS19	0.12033	0.153797	0.175074	0.0942521	0.117559	0.142168	NaN	0.111103	2	1	1	2	1	1	0	1
	SEC23-interacting protein	SEC23IP	NaN	NaN	NaN	NaN	0.117652	0.140081	0.223096	0.236414	0	0	0	0	1	2	1	3
	Valine--tRNA ligase	VARS	0.0605998	0.077826	0.134903	0.67	0.117707	0.149371	0.137016	0.13917	2	3	2	1	10	13	11	11
	Coatomer subunit gamma-1	COPG1;COPG	0.146481	0.181676	0.211872	0.210086	0.11787	0.117707	0.126157	0.0916523	6	4	4	3	10	14	11	9
	26S proteasome non-ATPase regulatory subunit 3	PSMD3	0.126195	0.125316	0.11829	0.0971714	0.117971	0.14592	0.0885958	0.122876	4	2	4	1	13	10	11	11
	60S ribosomal protein L37a	RPL37A	NaN	NaN	NaN	NaN	0.117995	0.130299	NaN	0.20903	0	0	0	0	1	2	0	1
	Spliceosome RNA helicase DDX39B;ATP-dependent RNA helicase DDX39A	DDX39B;hCG_2005638;DDX39A;DKFZp547B159	0.205157	0.217772	0.147623	0.155605	0.118104	0.11674	0.109123	0.0924602	1	3	2	1	5	6	5	6
	Estradiol 17-beta-dehydrogenase 11	HSD17B11	NaN	NaN	NaN	NaN	0.118111	0.190919	NaN	0.273573	0	0	0	0	1	1	0	1
	GTP-binding nuclear protein Ran	RAN	0.128836	0.15776	0.103991	0.110566	0.118298	0.114754	0.113844	0.103999	3	4	5	4	8	9	11	10
	Putative eukaryotic translation initiation factor 2 subunit 3-like protein;Eukaryotic translation initiation factor 2 subunit 3	EIF2S3L;EIF2S3	0.110668	NaN	NaN	NaN	0.11843	0.162928	0.105466	0.111908	1	0	0	0	2	4	2	2
	Signal recognition particle subunit SRP72	SRP72	NaN	NaN	NaN	NaN	0.118446	0.2412	0.188272	NaN	0	0	0	0	4	6	1	0
	60S ribosomal protein L35a	RPL35A	NaN	NaN	NaN	0.131869	0.118586	0.124635	0.197374	0.112129	0	0	0	2	2	2	1	1
	14-3-3 protein eta	YWHAH	0.158773	0.152657	0.324999	NaN	0.11871	0.139652	0.14718	0.161193	1	1	1	0	2	3	4	3
	Spectrin alpha chain, non-erythrocytic 1	SPTAN1	0.107278	0.113884	0.182412	0.0900306	0.118997	0.11466	0.0845056	0.0871323	25	28	20	23	74	70	54	48
	Complement component 1 Q subcomponent-binding protein, mitochondrial	C1QBP	NaN	NaN	NaN	NaN	0.119176	NaN	NaN	NaN	0	0	0	0	1	0	0	0
	tRNA-splicing ligase RtcB homolog	RTCB	0.212183	0.28952	0.127894	0.151615	0.119222	0.146474	0.14272	0.184193	2	1	2	2	8	7	7	9
	Early endosome antigen 1	EEA1	0.130208	0.136658	0.13639	NaN	0.119385	0.10533	0.100671	0.0956037	2	4	2	0	13	12	8	8
	Pyruvate dehydrogenase E1 component subunit beta, mitochondrial	PDHB	0.238072	0.279632	0.260612	0.220078	0.119501	0.0963801	0.160073	0.141992	2	2	3	2	5	6	4	5
	60S ribosomal protein L23a	RPL23A	0.137135	NaN	0.167159	0.149754	0.11954	0.162914	NaN	0.149804	1	0	2	1	2	2	0	1
	Heterogeneous nuclear ribonucleoprotein M	HNRNPM;ORF	0.171122	0.122052	0.151529	0.129451	0.119773	0.115944	0.119176	0.112799	4	5	5	4	13	14	17	16
	Nicotinamide N-methyltransferase	NNMT	0.13515	0.101665	0.122137	0.150476	0.119982	0.0808486	0.102825	0.070174	1	1	2	2	4	3	3	3
	Reticulocalbin-2	RCN2	0.356209	0.316982	0.260863	NaN	0.120051	0.129913	0.213534	0.142661	1	1	1	0	6	7	6	5
	Heme oxygenase 2	HMOX2	NaN	NaN	NaN	NaN	0.120229	0.166486	0.263623	0.249452	0	0	0	0	1	1	2	2
	Bifunctional glutamate/proline--tRNA ligase;Glutamate--tRNA ligase;Proline--tRNA ligase	EPRS	0.139407	0.170709	0.248301	0.181843	0.120361	0.0808105	0.0884629	0.0990991	7	6	5	3	21	18	20	18
	Coatomer subunit beta	COPB1	0.403505	NaN	0.28438	0.346363	0.120415	0.141896	0.105506	0.0988068	1	0	1	1	6	10	3	3
	Protein arginine N-methyltransferase 5;Protein arginine N-methyltransferase 5;Protein arginine N-methyltransferase 5, N-terminally processed	PRMT5	NaN	NaN	NaN	NaN	0.120686	0.09362	NaN	0.14816	0	0	0	0	2	1	0	1
	Ubiquitin carboxyl-terminal hydrolase;Ubiquitin carboxyl-terminal hydrolase 14	USP14	NaN	NaN	NaN	NaN	0.12081	0.199379	0.111956	0.139118	0	0	0	0	3	3	2	4
	Very-long-chain enoyl-CoA reductase	TECR	NaN	NaN	NaN	NaN	0.12084	0.144612	0.1326	0.144787	0	0	0	0	1	1	2	1
	39S ribosomal protein L15, mitochondrial	MRPL15	NaN	NaN	NaN	NaN	0.120925	0.290438	0.223657	0.188759	0	0	0	0	1	2	1	3
	UPF0568 protein C14orf166	C14orf166	0.140746	0.150043	0.288074	0.141999	0.121018	0.121836	0.128555	0.124182	1	2	1	2	7	6	6	7
	Elongation factor 2	EEF2	0.126981	0.134476	0.0997236	0.0937514	0.121265	0.128176	0.100056	0.0964862	12	10	12	11	27	29	21	26
	Arginine--tRNA ligase, cytoplasmic	RARS	0.179184	0.266227	0.404361	0.151593	0.121335	0.121505	0.114409	0.150736	2	3	3	3	8	9	7	7
	Perilipin-3	PLIN3	0.180831	0.215914	0.180724	0.221366	0.121775	0.131477	0.0979288	0.130435	3	3	2	3	5	8	7	7
	60S ribosomal protein L35	RPL35	NaN	NaN	NaN	NaN	0.121775	0.111932	0.103396	0.10387	0	0	0	0	3	2	2	3
	26S proteasome non-ATPase regulatory subunit 14	PSMD14	0.31102	0.470336	NaN	0.439613	0.121867	NaN	0.0790286	0.0696982	1	1	0	1	1	0	1	1
	Aspartyl/asparaginyl beta-hydroxylase	ASPH	0.119649	0.149747	0.129094	0.131062	0.121991	0.11864	0.102334	0.084364	3	4	5	4	12	11	11	13
	Heat shock protein 75 kDa, mitochondrial	TRAP1	NaN	NaN	NaN	NaN	0.122075	0.13709	0.179649	0.149211	0	0	0	0	2	3	3	2
	60S ribosomal protein L29	RPL29	0.0504181	0.101673	NaN	NaN	0.122122	0.121983	0.0895384	0.100307	1	2	0	0	1	1	3	2
	60S ribosomal protein L38	RPL38	0.133156	0.162051	0.10557	0.129875	0.122245	0.130276	0.149399	0.200032	1	1	1	1	1	1	1	2
	Translational activator GCN1	PRIC295;GCN1L1	0.166006	0.29496	NaN	0.18181	0.122645	0.094531	0.129208	0.146073	2	1	0	1	19	19	8	9
	Golgi-associated plant pathogenesis-related protein 1	C9orf19;GLIPR2	0.121844	0.137552	NaN	NaN	0.122645	0.111151	0.139422	0.111616	1	1	0	0	2	1	2	2
	Nucleophosmin	NPM1	0.109726	0.120454	0.117746	0.118181	0.122738	0.114221	0.105177	0.091875	7	8	7	9	16	13	12	15
	Dihydropyrimidinase-related protein 2	DPYSL2	0.139622	0.136323	0.0915202	0.0968779	0.123192	0.132464	0.116943	0.106145	13	10	9	7	22	22	15	14
	60S ribosomal protein L8	RPL8	0.202119	0.186727	0.137775	0.144414	0.123353	0.106537	0.0922542	0.0913056	1	2	1	2	3	4	4	4
	Ras-related protein Rap-1b;Ras-related protein Rap-1A;Ras-related protein Rap-1b-like protein	RAP1B;RAP1A	0.0991884	0.11787	0.126981	0.0851279	0.123507	0.124872	0.116444	0.115537	4	3	3	2	6	6	7	5
	Transforming growth factor beta-1-induced transcript 1 protein	TGFB1I1	0.108576	0.0974078	0.0857552	0.0800461	0.12353	0.115874	0.131251	0.0809415	2	1	1	1	3	3	3	1
	Vesicle-fusing ATPase	NSF	0.170069	0.175299	NaN	NaN	0.123553	0.15062	0.13677	0.133058	1	1	0	0	5	9	5	5
	Proteasome activator complex subunit 2	PSME2	0.1375	0.181127	0.0935625	0.118632	0.123568	0.123061	0.11108	0.106241	4	4	3	3	6	6	6	4
	Microtubule-associated protein;Microtubule-associated protein 4	MAP4	0.161489	0.151449	0.128768	0.150144	0.123699	0.123153	0.10557	0.100485	12	10	6	6	24	20	22	28
	GDP-mannose 4,6 dehydratase	GMDS	NaN	NaN	NaN	NaN	0.123722	NaN	NaN	NaN	0	0	0	0	1	0	0	0
	Flotillin-1	FLOT1	NaN	NaN	NaN	NaN	0.123783	0.137433	0.098303	0.106569	0	0	0	0	6	6	1	2
	Transient receptor potential cation channel subfamily V member 2	TRPV2	0.182619	0.184978	NaN	NaN	0.123891	0.135621	0.291333	0.450012	1	1	0	0	1	2	1	1
	Talin-1	TLN1	0.124619	0.119455	0.103453	0.102028	0.123967	0.121991	0.0926496	0.0972285	37	47	31	35	63	72	67	66
	N-alpha-acetyltransferase 15, NatA auxiliary subunit	NAA15;NARG1	NaN	NaN	NaN	NaN	0.123967	0.118158	0.150036	0.0945146	0	0	0	0	3	2	1	1
	Procollagen-lysine,2-oxoglutarate 5-dioxygenase 2	PLOD2	0.100897	0.102149	0.162914	0.125652	0.123998	0.127308	0.100978	0.11294	1	1	4	3	8	9	8	7
	Fructose-2,6-bisphosphatase TIGAR	TIGAR	NaN	NaN	NaN	NaN	0.124098	0.154984	NaN	NaN	0	0	0	0	2	2	0	0
	NADH dehydrogenase [ubiquinone] 1 beta subcomplex subunit 9	NDUFB9	NaN	NaN	NaN	NaN	0.124282	0.0665364	NaN	0.0780725	0	0	0	0	1	1	0	1
	Septin-2	2002-09-01	0.120191	0.141292	0.103445	0.0904204	0.124351	0.127537	0.114825	0.106592	5	5	3	4	9	8	11	14
			NaN	NaN	NaN	NaN	0.124543	0.0878068	NaN	NaN	0	0	0	0	1	1	0	0
	NADH dehydrogenase [ubiquinone] 1 alpha subcomplex subunit 10, mitochondrial	NDUFA10	0.202157	0.1836	0.128411	0.191109	0.124543	0.114888	0.0998452	0.146007	1	1	1	1	5	3	1	3
	GTP-binding protein SAR1b	SAR1B	NaN	NaN	NaN	NaN	0.124627	0.135696	NaN	NaN	0	0	0	0	1	1	0	0
	Serine/threonine-protein phosphatase 2A 55 kDa regulatory subunit B alpha isoform;Serine/threonine-protein phosphatase 2A 55 kDa regulatory subunit B	PPP2R2A	NaN	NaN	NaN	NaN	0.124872	0.214448	NaN	0.122445	0	0	0	0	3	2	0	1
	Mitochondrial import receptor subunit TOM40 homolog	TOMM40	NaN	NaN	NaN	NaN	0.125017	0.181582	0.162837	0.15532	0	0	0	0	1	1	1	1
	ATP synthase subunit e, mitochondrial	ATP5I	NaN	NaN	NaN	NaN	0.125117	0.106959	0.100145	0.0668525	0	0	0	0	1	1	2	3
	Nucleolar protein 58	NOP58	0.38769	0.495062	0.907714	NaN	0.125155	0.109964	0.170331	0.12813	1	1	1	0	3	4	4	3
	Echinoderm microtubule-associated protein-like 4;Tyrosine-protein kinase receptor	EML4;EML4/ALK fusion;EML4-ALK variant 6;EML4-ALK variant 7	0.0721591	NaN	NaN	NaN	0.125278	0.136218	0.0690443	0.119889	1	0	0	0	1	1	1	2
	Actin filament-associated protein 1	AFAP1	NaN	NaN	NaN	NaN	0.125377	0.123576	0.144253	0.116225	0	0	0	0	3	4	1	3
	Myeloid-associated differentiation marker	MYADM	0.139089	0.135718	0.100218	0.098685	0.12563	0.135815	0.152987	0.126927	1	1	1	1	2	1	2	1
	26S protease regulatory subunit 4	PSMC1	0.164718	0.192989	0.161334	0.162149	0.12579	0.156773	0.176046	0.134589	3	3	4	5	7	5	3	4
	Actin-related protein 2/3 complex subunit 5	ARPC5;Arpc5	0.176541	0.204031	NaN	NaN	0.125897	0.129958	0.10561	0.133982	1	1	0	0	1	1	1	2
	Endonuclease domain-containing 1 protein	ENDOD1	NaN	NaN	NaN	NaN	0.125966	NaN	NaN	NaN	0	0	0	0	2	0	0	0
	Calcium-transporting ATPase;Plasma membrane calcium-transporting ATPase 4	DKFZp686M088;ATP2B4	0.544295	0.130299	0.195249	0.574432	0.125973	0.139422	0.13718	0.118554	2	1	1	2	7	7	6	10
	EH domain-containing protein 2	EHD2	0.157043	0.136681	0.0948424	0.0888109	0.125981	0.119331	0.106632	0.0979533	4	4	4	6	12	12	11	9
	Vacuole membrane protein 1	TMEM49;VMP1	NaN	NaN	NaN	NaN	0.126622	0.154756	NaN	NaN	0	0	0	0	1	1	0	0
	14-3-3 protein zeta/delta	YWHAZ	0.147979	0.145606	0.131997	0.121312	0.126729	0.12189	0.107796	0.103525	5	4	3	3	9	9	6	5
	Hypoxanthine-guanine phosphoribosyltransferase	HPRT1	NaN	NaN	NaN	NaN	0.126752	0.261066	0.163789	0.144253	0	0	0	0	2	1	3	1
	Acyl-coenzyme A thioesterase 1	ACOT1	NaN	0.222872	0.109615	0.10164	0.126805	0.145043	0.107334	0.150368	0	1	2	1	4	3	2	2
	40S ribosomal protein S17-like;40S ribosomal protein S17	RPS17L;RPS17	0.109187	0.104769	0.0755233	0.101745	0.126897	0.114276	0.0786399	0.080206	3	3	2	2	5	4	5	7
	Small nuclear ribonucleoprotein-associated protein;Small nuclear ribonucleoprotein-associated protein N;Small nuclear ribonucleoprotein-associated proteins B and B	SNRPB;SNRPN	0.100112	0.0966332	NaN	0.144261	0.126904	0.0988393	0.102302	0.0930117	1	1	0	1	1	1	1	1
	Peptidyl-prolyl cis-trans isomerase FKBP10	FKBP10;DKFZp666D193	0.127704	0.0957264	0.063445	0.0949407	0.127026	0.103886	0.103637	0.101947	1	1	1	3	5	3	5	6
	cAMP-dependent protein kinase type II-alpha regulatory subunit	PRKAR2A	0.162381	0.487243	0.43066	0.146182	0.12711	0.141203	0.123076	0.1621	3	2	2	1	5	6	5	4
	WD repeat-containing protein 1	WDR1	0.388304	0.194348	0.526021	0.196006	0.127255	0.0604594	0.083932	0.082093	2	3	1	3	5	10	7	5
	ER membrane protein complex subunit 2	EMC2	NaN	NaN	NaN	NaN	0.127346	0.190991	0.165045	0.152708	0	0	0	0	2	2	2	1
	Phosphoglycerate kinase 1;Phosphoglycerate kinase	PGK1	0.163586	0.188035	0.0958817	0.190925	0.127529	0.11194	0.150483	0.123883	5	5	6	3	5	6	3	5
	ATP-citrate synthase	ACLY variant protein;ACLY	0.122576	0.136487	0.0913386	0.122337	0.127544	0.129845	0.10342	0.0997641	8	6	9	8	20	21	17	16
	B-cell receptor-associated protein 31	BCAP31	0.408407	0.29077	0.620537	0.602164	0.12762	0.129663	0.0974566	0.128419	2	2	1	1	6	5	11	7
	Plectin	PLEC	0.156581	0.158816	0.111388	0.113585	0.128077	0.126843	0.092246	0.0934146	110	99	78	104	185	206	183	180
	4-trimethylaminobutyraldehyde dehydrogenase	ALDH9A1	NaN	NaN	NaN	NaN	0.128206	0.136778	0.124696	0.0824728	0	0	0	0	4	4	2	3
	UMP-CMP kinase	CMPK1;CMPK	0.717075	0.705467	NaN	0.622684	0.128214	0.104761	0.149305	0.0867738	1	1	0	1	5	2	3	1
	Glycylpeptide N-tetradecanoyltransferase;Glycylpeptide N-tetradecanoyltransferase 1	NMT1	NaN	NaN	NaN	NaN	0.128259	0.223289	0.152082	0.335438	0	0	0	0	1	1	2	1
	Glucose-6-phosphate 1-dehydrogenase	G6PD	0.210915	0.175067	0.11419	0.336033	0.128373	0.126172	0.118725	0.0972937	3	4	3	2	12	12	8	8
	Secernin-1	SCRN1	NaN	NaN	NaN	NaN	0.1287	0.183573	0.113593	0.0983762	0	0	0	0	2	3	1	1
	60S ribosomal protein L28	RPL28	0.126271	NaN	NaN	0.130578	0.128814	0.146175	0.137418	0.535143	3	0	0	1	4	4	2	2
	26S proteasome non-ATPase regulatory subunit 7	PSMD7	0.228984	NaN	0.117052	0.154384	0.128973	0.137455	0.174761	0.128654	1	0	1	2	3	4	3	2
	Serine/threonine-protein kinase Nek7	NEK7	0.111932	NaN	0.0852309	NaN	0.129117	0.122576	0.129496	0.0978963	1	0	1	0	2	3	3	3
	Peptidyl-tRNA hydrolase 2, mitochondrial	PTRH2	0.195501	0.130072	0.190788	NaN	0.12914	0.154727	0.111648	0.132915	2	1	1	0	2	2	2	2
	Transmembrane 9 superfamily member 3	TM9SF3;SMBP	NaN	NaN	NaN	NaN	0.129155	0.148509	0.0951864	NaN	0	0	0	0	1	2	1	0
	Alpha-centractin	ACTR1A	0.150974	0.140746	NaN	0.153231	0.129307	0.110898	0.100517	0.108639	2	2	0	1	8	8	6	5
	DNA-dependent protein kinase catalytic subunit	PRKDC	NaN	0.169635	0.0898144	0.194172	0.129367	0.106704	0.147274	0.144326	0	1	1	2	20	24	11	9
	Heat shock 70 kDa protein 6;Putative heat shock 70 kDa protein 7	HSPA6;HSPA7	0.136748	0.127133	0.105354	0.0999181	0.129466	0.129731	0.118888	0.115616	1	1	1	1	1	1	1	1
	F-actin-capping protein subunit beta	CAPZB	0.150765	0.149436	0.137559	0.126546	0.129489	0.144985	0.108114	0.104945	4	4	4	4	7	5	5	7
	PRKC apoptosis WT1 regulator protein	PAWR	0.1858	0.21089	0.193763	0.173663	0.129655	0.0987987	0.134619	0.145912	1	1	1	1	3	2	1	2
		MXRA7	0.164159	NaN	NaN	0.134237	0.129701	0.14795	0.154884	0.137864	1	0	0	1	2	1	3	2
	Proliferation-associated protein 2G4	PA2G4	NaN	NaN	NaN	NaN	0.129739	0.146452	0.0938828	0.17352	0	0	0	0	1	2	2	2
	26S protease regulatory subunit 10B	PSMC6	NaN	0.114417	NaN	0.139726	0.129739	0.15	0.114613	0.125561	0	1	0	1	7	8	6	6
	Ubiquitin carboxyl-terminal hydrolase 5	USP5	0.227256	0.104993	0.240098	0.248437	0.130026	0.127598	0.145788	0.121806	2	2	2	2	9	10	3	7
	Pyruvate kinase PKM;Pyruvate kinase	PKM;PKM2	0.111032	0.110668	0.0849362	0.082552	0.130193	0.12832	0.104609	0.104376	22	24	22	22	38	39	38	39
	Phosphoglucomutase-1	PGM1	NaN	NaN	NaN	NaN	0.130253	0.126721	0.102922	0.131718	0	0	0	0	3	3	4	3
	Protein transport protein Sec23A	SEC23A	0.16217	0.226192	0.141697	0.12762	0.130321	0.14608	0.126187	0.107621	6	4	3	4	10	12	8	8
	Erythrocyte band 7 integral membrane protein	STOM	0.146255	0.227901	NaN	NaN	0.130503	0.147957	0.11477	0.165164	1	2	0	0	3	5	5	4
	Protein transport protein Sec61 subunit alpha isoform 1	SEC61A1	NaN	0.103412	NaN	NaN	0.130654	0.123092	0.232587	0.165638	0	1	0	0	3	3	1	2
	60S ribosomal protein L13a;Putative 60S ribosomal protein L13a protein RPL13AP3	RPL13A;RPL13a;RPL13AP3	NaN	NaN	NaN	NaN	0.130669	0.108234	0.102342	0.0944326	0	0	0	0	2	1	1	2
	ATP-dependent RNA helicase DDX1	DDX1	0.129337	0.128092	0.15936	0.164208	0.130714	0.157299	0.137678	0.113766	1	1	2	1	9	8	7	8
	Ribonuclease inhibitor	RNH1	0.136315	0.146845	0.104039	0.108893	0.13076	0.126332	0.115702	0.129557	2	3	2	1	3	3	4	4
	Amino acid transporter;Neutral amino acid transporter B(0)	SLC1A5	NaN	NaN	NaN	NaN	0.130828	0.116584	0.140073	0.0997236	0	0	0	0	2	2	3	1
	Septin-7	SEPT7;Nbla02942	0.117971	0.144422	0.103372	0.126233	0.130835	0.150325	0.0869898	0.0884545	3	3	2	3	6	5	6	6
	S-formylglutathione hydrolase	ESD	NaN	0.217907	0.0672729	NaN	0.13116	0.149443	0.154484	0.190152	0	1	1	0	5	5	4	4
	Ras-related protein Rab-14	RAB14	0.449276	0.774851	0.0932173	0.123299	0.131726	0.141513	0.133306	0.120694	2	1	1	3	7	8	7	5
	Alpha-crystallin B chain	CRYAB	0.159473	0.122368	0.0921636	0.117091	0.131748	0.0911983	0.0815779	0.0812345	3	4	4	2	5	4	8	7
	60S ribosomal protein L13	RPL13	0.150433	0.149551	0.124029	0.121705	0.131839	0.140997	0.11653	0.116772	4	2	3	5	7	9	7	7
	Cofilin-2	CFL2	NaN	NaN	NaN	NaN	0.131914	0.141432	0.155291	0.152844	0	0	0	0	1	1	1	1
	Prolyl 3-hydroxylase 3	LEPREL2	0.0909917	0.157717	NaN	NaN	0.132261	0.137961	0.276631	0.1375	1	2	0	0	5	4	3	4
	Aminopeptidase N	ANPEP	0.154112	0.148958	0.148806	0.131175	0.132329	0.152657	0.110304	0.105153	9	4	4	9	19	18	19	17
	Vesicle transport protein GOT1B	GOLT1B	NaN	NaN	NaN	NaN	0.132366	0.114527	NaN	0.135307	0	0	0	0	2	1	0	2
	Serine beta-lactamase-like protein LACTB, mitochondrial	LACTB	0.11878	NaN	NaN	0.0860151	0.132554	0.208278	0.341481	0.31148	1	0	0	1	2	3	1	1
	Nuclease-sensitive element-binding protein 1	YBX1	NaN	NaN	NaN	NaN	0.132742	0.164278	0.117426	0.201775	0	0	0	0	1	2	1	1
	Actin-related protein 2/3 complex subunit 3	ARPC3	0.163236	0.130571	0.121134	0.111514	0.13287	0.129208	0.116163	0.135374	4	4	2	2	11	12	8	8
	Heterogeneous nuclear ribonucleoproteins A2/B1	HNRNPA2B1	0.109821	NaN	0.171486	NaN	0.133036	0.12002	0.139718	0.110566	1	0	1	0	3	2	2	4
	ADP-ribosylation factor 4	ARF4	NaN	NaN	NaN	NaN	0.133088	0.135367	NaN	0.182699	0	0	0	0	4	5	0	1
	Dynein light chain 1, cytoplasmic	DNCL1;DYNLL1	0.184166	NaN	NaN	NaN	0.133111	0.151716	NaN	NaN	2	0	0	0	1	1	0	0
	Sorting nexin-6;Sorting nexin-6, N-terminally processed	SNX6	0.273546	NaN	NaN	0.136174	0.133261	0.132095	0.196413	0.205043	1	0	0	1	1	3	2	4
	Actin-related protein 2/3 complex subunit 1A	ARPC1A	NaN	NaN	NaN	NaN	0.133456	0.120245	NaN	0.121937	0	0	0	0	3	2	0	2
	Isocitrate dehydrogenase [NAD] subunit, mitochondrial;Isocitrate dehydrogenase [NAD] subunit gamma, mitochondrial	hCG_2004980;IDH3G	NaN	NaN	NaN	NaN	0.133516	0.158079	NaN	NaN	0	0	0	0	2	2	0	0
	26S proteasome non-ATPase regulatory subunit 11	PSMD11	0.147732	0.16304	0.271025	0.199513	0.133546	0.133824	0.110574	0.130858	4	2	3	1	8	6	4	8
	Stimulator of interferon genes protein	TMEM173	0.188865	NaN	0.301471	0.536758	0.133704	0.157753	0.144904	0.117964	2	0	2	1	2	3	2	2
	Actin-related protein 2/3 complex subunit 1B	ARPC1B	0.216338	0.194399	0.157668	0.0981404	0.133937	0.17339	0.120686	0.125973	1	1	1	1	6	4	4	4
	Enhancer of mRNA-decapping protein 4	EDC4	NaN	NaN	NaN	NaN	0.134154	0.24251	NaN	0.354993	0	0	0	0	1	2	0	1
	Keratin, type I cytoskeletal 18	KRT18	NaN	NaN	0.221008	0.263769	0.134184	0.11386	0.0614065	0.101874	0	0	1	1	8	6	4	8
	ATP-dependent 6-phosphofructokinase, liver type	PFKL	NaN	0.249548	0.13805	0.181046	0.134424	0.145058	0.0978393	0.160447	0	1	1	1	7	8	5	6
	Mitochondrial import receptor subunit TOM70	TOMM70A	NaN	NaN	0.335553	NaN	0.134491	0.137016	0.125897	0.0985387	0	0	1	0	4	5	4	3
	Protein transport protein Sec61 subunit gamma	SEC61G	0.0986931	0.160235	0.0930857	0.10529	0.134589	0.127788	0.118438	0.120771	1	1	1	1	1	1	1	1
	Chloride intracellular channel protein;Chloride intracellular channel protein 1	CLIC1	0.189581	0.170166	0.121505	0.139859	0.134858	0.13674	0.105586	0.0978068	5	5	3	5	8	6	8	7
	26S protease regulatory subunit 8	PSMC5	NaN	0.14377	0.174904	0.164194	0.135158	0.125308	0.132133	0.108091	0	2	3	2	9	12	6	7
	Aspartate--tRNA ligase, cytoplasmic	DARS	0.13957	0.142117	0.183147	0.101882	0.135255	0.130238	0.100606	0.0914872	3	4	3	2	8	9	3	2
	Translocon-associated protein subunit delta	SSR4	0.205201	0.220084	0.113766	0.0869373	0.1353	0.14992	0.161285	0.179433	3	2	2	2	7	3	6	4
	General vesicular transport factor p115	USO1	0.154026	0.16761	0.136792	0.159763	0.135359	0.151075	0.120059	0.123914	4	3	2	4	12	10	10	13
	Ras-related protein Rab-6A	RAB6A	0.15331	0.237863	0.139074	NaN	0.135479	0.12794	0.171122	0.157994	1	2	1	0	5	4	4	7
	Heterogeneous nuclear ribonucleoprotein A1;Heterogeneous nuclear ribonucleoprotein A1, N-terminally processed;Heterogeneous nuclear ribonucleoprotein A1-like 2	HNRPA1;HNRNPA1;HNRNPA1L2	0.168026	0.139896	0.200377	0.167208	0.135531	0.153195	0.139111	0.142279	2	2	2	2	6	6	4	4
	Acyl-coenzyme A oxidase;Peroxisomal acyl-coenzyme A oxidase 3	ACOX3	NaN	NaN	NaN	NaN	0.135539	0.0932337	NaN	NaN	0	0	0	0	1	2	0	0
	Golgi-specific brefeldin A-resistance guanine nucleotide exchange factor 1	GBF1	NaN	NaN	NaN	NaN	0.136136	0.194795	0.658493	0.654815	0	0	0	0	1	2	1	3
	Thioredoxin reductase 1, cytoplasmic	TXNRD1	NaN	NaN	NaN	NaN	0.136166	0.278848	0.0704454	NaN	0	0	0	0	2	1	1	0
	Ras GTPase-activating-like protein IQGAP1	IQGAP1	0.136554	0.12829	0.114935	0.097823	0.136427	0.130669	0.105626	0.111885	21	23	21	16	60	55	45	47
	Staphylococcal nuclease domain-containing protein 1	SND1	0.175998	0.18185	0.245699	0.164145	0.136547	0.141248	0.135711	0.12442	8	9	5	6	27	25	18	15
	Uncharacterized protein C1orf198	C1orf198	0.16196	NaN	0.13773	0.0849906	0.136755	0.140029	0.0973344	0.0639754	1	0	1	1	4	3	3	2
			NaN	NaN	NaN	NaN	0.136889	NaN	NaN	NaN	0	0	0	0	1	0	0	0
	Mitochondrial import receptor subunit TOM22 homolog	MST065;TOMM22	NaN	NaN	NaN	NaN	0.137001	0.129102	0.10585	0.110858	0	0	0	0	2	1	1	1
	Protein disulfide-isomerase TMX3	TMX3	0.12813	0.127316	0.172459	0.185117	0.137314	0.170551	0.114096	0.125217	3	2	1	1	5	4	3	3
	26S protease regulatory subunit 7	PSMC2	0.169346	0.149219	0.168067	0.219049	0.137797	0.134267	0.10971	0.11542	3	3	1	2	9	9	6	9
	KH domain-containing, RNA-binding, signal transduction-associated protein 1	KHDRBS1	NaN	NaN	NaN	NaN	0.137812	0.229821	0.108655	0.142058	0	0	0	0	2	3	2	2
	Coatomer subunit alpha;Xenin;Proxenin	COPA	0.147768	0.13712	0.122037	0.155947	0.137931	0.140177	0.108369	0.0970736	5	5	4	4	19	18	17	14
	Matrix-remodeling-associated protein 7	MXRA7	0.134521	0.161433	0.0916688	NaN	0.137961	0.133291	0.296429	0.150325	2	2	1	0	2	2	1	3
	TRIO and F-actin-binding protein	TRIOBP	NaN	NaN	NaN	NaN	0.138206	0.236326	NaN	0.177807	0	0	0	0	1	1	0	2
	Alanine--tRNA ligase, cytoplasmic	AARS	0.191945	0.146634	0.206928	0.189942	0.138317	0.150498	0.143872	0.142933	2	2	2	3	10	7	11	12
	Protein S100-A10	S100A10	0.152729	0.0995128	0.0718388	0.0689958	0.138377	0.130185	0.0905759	0.0782909	3	2	2	1	4	2	3	1
	Ornithine aminotransferase, mitochondrial;Ornithine aminotransferase, hepatic form;Ornithine aminotransferase, renal form	OAT	0.342568	0.157405	0.195339	0.425162	0.139504	0.143902	0.128965	0.107398	1	2	3	1	10	8	3	2
	26S proteasome non-ATPase regulatory subunit 6	PSMD6	0.141668	NaN	NaN	NaN	0.139548	0.111719	0.0976684	0.136345	1	0	0	0	4	5	5	3
	Tropomodulin-3	DKFZp686E1899;TMOD3	0.204601	0.106497	0.147034	0.174352	0.14011	0.130427	0.147645	0.214417	2	3	2	2	9	2	7	9
	Eukaryotic translation initiation factor 5A;Eukaryotic translation initiation factor 5A-1;Eukaryotic translation initiation factor 5A-2	EIF5A;EIF5A2	0.149059	0.13779	0.0866804	0.114786	0.140362	0.14236	0.114739	0.1161	2	5	2	4	4	4	5	5
	Neuroblast differentiation-associated protein AHNAK	AHNAK	0.180429	0.18348	0.152126	0.144663	0.140495	0.140303	0.109536	0.110297	87	74	71	69	147	134	133	146
	Fatty acid synthase;[Acyl-carrier-protein] S-acetyltransferase;[Acyl-carrier-protein] S-malonyltransferase;3-oxoacyl-[acyl-carrier-protein] synthase;3-oxoacyl-[acyl-carrier-protein] reductase;3-hydroxyacyl-[acyl-carrier-protein] dehydratase;Enoyl-[acyl-carrier-protein] reductase;Oleoyl-[acyl-carrier-protein] hydrolase	FASN	0.145438	0.237973	0.0918503	0.168295	0.140857	0.157625	0.145803	0.130465	1	2	2	3	13	17	11	11
	Hexokinase;Hexokinase-1	HK1	0.126714	0.135367	0.09875	0.104937	0.140916	0.0962658	0.0968698	0.103629	3	6	6	3	9	9	10	15
	Rho-associated protein kinase 2	ROCK2	NaN	NaN	NaN	NaN	0.141063	0.190178	0.0907165	0.127925	0	0	0	0	4	3	3	2
	3-ketoacyl-CoA thiolase, mitochondrial	ACAA2	NaN	0.402568	NaN	0.226389	0.141373	0.136651	0.156261	0.168745	0	1	0	3	3	3	2	5
	Peroxiredoxin-2	PRDX2	0.0577185	0.101592	0.0393058	0.390385	0.141417	0.129951	0.103525	0.178429	2	3	1	1	4	4	5	5
	NADH dehydrogenase [ubiquinone] flavoprotein 1, mitochondrial	NDUFV1	NaN	NaN	0.0859967	0.0981241	0.141506	0.161292	0.154577	0.174441	0	0	1	1	6	4	2	2
	Transmembrane protein 109	TMEM109	0.154577	0.157873	0.13857	NaN	0.14152	NaN	0.124129	0.108067	1	1	1	0	1	0	1	1
	Cytochrome b5 type B	DKFZp686M0619;CYB5B	0.17915	0.202437	0.162219	0.146423	0.141572	0.137224	0.174543	0.162507	1	1	1	1	2	1	1	1
	AP-1 complex subunit gamma-1	AP1G1	NaN	NaN	NaN	NaN	0.141594	0.171575	0.19839	NaN	0	0	0	0	1	1	1	0
	Prefoldin subunit 4	PFDN4	NaN	0.152255	NaN	NaN	0.141808	0.424076	0.1281	0.0975788	0	1	0	0	1	1	2	1
	UDP-glucose:glycoprotein glucosyltransferase 1	UGGT1	NaN	NaN	0.136412	NaN	0.141815	0.120554	0.129572	0.132374	0	0	2	0	11	12	11	7
	Proteasome subunit beta type-3	PSMB3	NaN	NaN	NaN	0.191573	0.141889	NaN	0.147623	0.11801	0	0	0	1	2	0	5	4
	ADP-ribosylation factor-like protein 1	ARL1	0.194003	0.249046	NaN	0.176202	0.142029	0.150606	NaN	NaN	1	2	0	1	6	5	0	0
	Ras-related protein Rab-5C	RAB5C	0.137321	0.149363	0.107175	0.114613	0.142301	0.134064	0.148306	0.14683	5	4	3	3	11	9	9	7
	DnaJ homolog subfamily A member 3, mitochondrial	DNAJA3	NaN	NaN	NaN	NaN	0.142389	0.217031	0.196845	0.241447	0	0	0	0	1	1	1	2
	Neuroblastoma-amplified sequence	NBAS	NaN	NaN	NaN	NaN	0.142404	0.167998	0.132042	NaN	0	0	0	0	4	2	2	0
	Lysosome membrane protein 2	SCARB2	NaN	NaN	0.246409	NaN	0.142499	0.152456	0.141616	0.11699	0	0	1	0	6	6	4	3
	cGMP-dependent protein kinase 1	PRKG1	NaN	NaN	NaN	NaN	0.142617	0.186264	0.165059	0.15384	0	0	0	0	4	3	2	1
	Plastin-3	PLS3	0.175231	0.157966	0.0961269	0.109147	0.143153	0.127415	0.0900206	0.104055	5	5	3	6	18	18	10	10
	Ras-related protein Rab-2A	RAB2A	0.182659	0.148755	0.137098	0.159784	0.143227	0.139326	0.116577	0.121967	2	3	3	3	9	9	6	4
	Transmembrane protein 43	TMEM43;FLJ00144	0.252772	0.215649	0.106664	NaN	0.143469	0.0956283	0.072923	0.0778362	3	2	2	0	2	1	3	5
	F-actin-capping protein subunit alpha-1	CAPZA1	0.118609	0.152693	0.146692	0.126714	0.143601	0.157561	0.115881	0.0971225	3	4	4	4	8	5	5	6
	Acetolactate synthase-like protein	ILVBL	NaN	NaN	NaN	NaN	0.14363	0.179662	0.0982949	NaN	0	0	0	0	2	2	2	0
	Synaptic vesicle membrane protein VAT-1 homolog	VAT1	0.135905	0.142205	0.126057	0.10549	0.143755	0.145642	0.129913	0.127316	2	2	3	1	5	5	4	4
	Sulfide:quinone oxidoreductase, mitochondrial	SQRDL	0.0837297	NaN	NaN	0.137143	0.143931	0.129102	0.148349	0.134379	1	0	0	1	10	7	6	5
	Very long-chain specific acyl-CoA dehydrogenase, mitochondrial	ACADVL	0.115185	0.171026	0.159869	0.199744	0.144033	0.141085	0.143117	0.202234	3	2	4	1	11	12	13	14
	RNA 3-terminal phosphate cyclase	RTCA	NaN	NaN	NaN	NaN	0.144275	0.200639	0.191253	0.158143	0	0	0	0	1	1	1	1
	Eukaryotic translation initiation factor 2 subunit 1	EIF2S1	NaN	NaN	0.13802	NaN	0.144392	0.166951	0.137953	0.144926	0	0	1	0	4	2	3	4
	CD59 glycoprotein	CD59	NaN	NaN	NaN	NaN	0.144561	0.142918	0.119222	0.119773	0	0	0	0	1	1	1	1
	Protein arginine N-methyltransferase 1	PRMT1;HRMT1L2	0.138035	0.127118	0.141771	NaN	0.144634	0.148197	0.26995	0.202488	2	1	1	0	3	4	1	2
	Interleukin enhancer-binding factor 2	ILF2	NaN	NaN	NaN	NaN	0.144663	0.105554	0.110202	0.156638	0	0	0	0	4	4	3	4
	Myosin phosphatase Rho-interacting protein	MPRIP	0.316048	0.263211	NaN	NaN	0.144751	0.143762	0.148668	0.158936	2	2	0	0	7	10	7	4
	Dihydroxyacetone phosphate acyltransferase	GNPAT	NaN	NaN	NaN	NaN	0.144934	NaN	NaN	NaN	0	0	0	0	2	0	0	0
	Guanine nucleotide-binding protein subunit beta-2-like 1;Guanine nucleotide-binding protein subunit beta-2-like 1, N-terminally processed	GNB2L1	0.179783	0.118065	0.118282	0.326731	0.145021	0.129284	0.123906	0.145847	2	1	1	1	7	11	6	6
	Bifunctional purine biosynthesis protein PURH;Phosphoribosylaminoimidazolecarboxamide formyltransferase;IMP cyclohydrolase	ATIC	NaN	0.107254	NaN	NaN	0.145116	0.09849	0.293636	0.136345	0	1	0	0	3	3	1	4
	Vinculin	VCL	0.176887	0.158978	0.169649	0.188246	0.145153	0.155227	0.0978882	0.106592	4	5	4	4	10	6	13	14
	Osteoclast-stimulating factor 1	OSTF1	0.145226	NaN	NaN	NaN	0.145248	0.16833	0.135912	0.1396	1	0	0	0	1	1	1	1
	Heterochromatin protein 1-binding protein 3	HP1BP3	0.11513	NaN	0.118376	NaN	0.145306	0.141166	0.123092	0.120361	2	0	1	0	9	9	5	4
	Protein-glutamine gamma-glutamyltransferase 2	TGM2	0.176745	0.163411	0.147718	0.113342	0.145577	0.145701	0.102841	0.102801	3	3	4	2	15	16	10	11
	Guanine nucleotide-binding protein G(I)/G(S)/G(T) subunit beta-2;Guanine nucleotide-binding protein subunit beta-4	GNB2;GNB4	0.0931926	NaN	NaN	NaN	0.145825	NaN	0.122307	0.126973	1	0	0	0	1	0	1	1
	Threonine--tRNA ligase, cytoplasmic	TARS	0.15771	0.191769	0.169449	0.162191	0.145839	0.143491	0.137373	0.145014	4	4	4	2	10	14	9	10
	Programmed cell death 6-interacting protein	PDCD6IP;DRIP4	0.174591	0.179373	0.144561	0.133622	0.14589	0.146022	0.120059	0.122237	3	2	2	2	9	9	8	10
	Solute carrier family 2, facilitated glucose transporter member 1	SLC2A1	NaN	NaN	NaN	NaN	0.146087	0.133546	0.152894	0.159028	0	0	0	0	3	3	2	2
	Translocon-associated protein subunit alpha	SSR1	NaN	0.945067	NaN	NaN	0.146109	0.136017	0.0858179	0.111995	0	1	0	0	2	1	1	1
	Apoptosis-inducing factor 1, mitochondrial	AIFM1	NaN	NaN	NaN	NaN	0.146189	0.146881	0.12911	0.13515	0	0	0	0	4	3	4	4
	Stress-induced-phosphoprotein 1	STIP1	NaN	0.16411	0.16013	0.132133	0.146233	0.144817	0.178111	0.150693	0	1	2	2	7	6	7	8
	Rho-related GTP-binding protein RhoG	ARHG;RHOG	0.138228	0.17799	0.165484	0.162297	0.146619	0.124803	0.136196	0.166166	1	1	2	2	2	2	2	1
	Clathrin light chain A	CLTA	0.157022	0.173376	0.14795	NaN	0.146911	0.173034	0.123868	0.131771	1	1	1	0	1	1	1	1
	Heterogeneous nuclear ribonucleoprotein D0	HNRNPD	0.167416	0.128244	0.150151	0.106377	0.146983	0.119463	0.0870523	0.0861145	2	3	2	1	6	5	5	6
	Protein flightless-1 homolog	FLII	0.265791	0.372108	0.247888	0.239422	0.147158	0.179602	0.155605	0.191207	1	1	1	1	4	5	5	8
	Tubulointerstitial nephritis antigen-like	TINAGL1	0.242665	0.336637	0.0480288	0.0413596	0.147158	0.188654	0.0871748	0.0666627	2	1	3	2	5	3	4	2
	Monofunctional C1-tetrahydrofolate synthase, mitochondrial	MTHFD1L	0.570723	NaN	NaN	NaN	0.147274	0.129193	0.20491	0.122869	1	0	0	0	5	3	2	5
	Heat shock protein beta-6	HSPB6	0.140073	0.177983	0.141402	NaN	0.147405	0.143109	0.115576	0.120144	2	2	1	0	1	3	1	1
	Glycerol-3-phosphate dehydrogenase;Glycerol-3-phosphate dehydrogenase, mitochondrial	GPD2	NaN	NaN	NaN	0.338502	0.147718	0.126134	0.0806635	0.108909	0	0	0	1	6	4	4	3
	Heterogeneous nuclear ribonucleoprotein L	HNRNPL	0.0978556	0.113239	0.0535134	0.0813231	0.14779	0.115678	0.0949817	0.117707	3	3	1	3	7	10	8	8
	40S ribosomal protein S27	RPS27	0.143315	NaN	NaN	0.670901	0.147834	0.15895	NaN	NaN	1	0	0	1	1	1	0	0
	UPF0598 protein C8orf82	C8orf82	NaN	NaN	NaN	NaN	0.147928	NaN	0.166326	0.193652	0	0	0	0	1	0	1	1
	Guanine nucleotide-binding protein G(I)/G(S)/G(T) subunit beta-1	GNB1;GNB2	0.111924	0.14924	NaN	0.0795058	0.148175	0.155505	0.0413384	0.113145	1	2	0	1	6	7	2	3
	Isoleucine--tRNA ligase, mitochondrial	IARS2	NaN	NaN	NaN	NaN	0.148378	0.123852	0.15492	NaN	0	0	0	0	3	4	1	0
	60S ribosomal protein L27	RPL27	0.146401	0.161299	0.152966	NaN	0.148487	0.150548	0.125255	0.118632	1	3	2	0	2	2	3	2
	Malignant T-cell-amplified sequence 1	MCTS1	NaN	NaN	NaN	NaN	0.14853	0.11466	0.0819666	0.105225	0	0	0	0	1	2	1	2
	Ubiquitin-conjugating enzyme E2 L3	UBE2L3	0.114731	0.0850484	0.113766	0.126348	0.148733	0.181006	0.158122	0.122738	3	3	1	2	7	4	2	3
	Small nuclear ribonucleoprotein Sm D2	SNRPD2	NaN	NaN	NaN	NaN	0.14877	NaN	0.112271	0.122368	0	0	0	0	1	0	1	1
	Stomatin-like protein 2, mitochondrial	STOML2	0.0672512	0.0919575	0.0713578	0.106848	0.149284	0.14861	0.0846699	0.101979	1	1	1	1	5	5	3	4
	Glutathione S-transferase Mu 2	GSTM2;GSTmu3	NaN	NaN	NaN	NaN	0.149407	0.162724	NaN	0.107111	0	0	0	0	1	1	0	1
	Anoctamin-10;Anoctamin	ANO10	NaN	NaN	NaN	NaN	0.149421	NaN	NaN	NaN	0	0	0	0	1	0	0	0
	Leucine-rich PPR motif-containing protein, mitochondrial	LRPPRC	0.130231	0.308882	0.117652	0.188878	0.149804	0.124351	0.131394	0.128624	7	2	3	6	23	17	10	13
	Transducin beta-like protein 2	TBL2	NaN	NaN	NaN	0.199206	0.15005	0.166993	NaN	0.115576	0	0	0	1	1	1	0	1
	POTE ankyrin domain family member I	POTEI	NaN	0.03128	0.0396832	0.0312903	0.150093	0.028279	0.0298374	0.0404775	0	1	1	1	5	3	1	2
			NaN	NaN	NaN	NaN	0.150101	0.137797	0.114833	0.104625	0	0	0	0	2	2	2	2
	Guanine nucleotide-binding protein subunit alpha-11;Guanine nucleotide-binding protein subunit alpha-14	GNA11;GNA14	0.0902036	0.127529	0.0773852	0.0741555	0.150166	0.135531	0.140096	0.138852	1	1	1	1	4	4	2	2
	28S ribosomal protein S34, mitochondrial	MRPS34	NaN	NaN	NaN	NaN	0.150216	NaN	NaN	NaN	0	0	0	0	1	0	0	0
	AP-2 complex subunit alpha-1	AP2A1	0.226934	0.209973	0.264819	NaN	0.150267	0.151154	0.104039	0.122399	2	4	3	0	15	15	13	14
	AP-2 complex subunit mu	AP2M1	0.211655	0.416964	0.181917	NaN	0.150563	0.135202	0.190853	0.218542	2	1	2	0	4	4	3	3
	Cytoplasmic dynein 1 light intermediate chain 1	DYNC1LI1	0.16554	NaN	0.265257	0.189942	0.150707	0.17977	0.187652	0.169111	1	0	1	1	3	2	2	1
	Mitochondrial Rho GTPase 2	RHOT2	NaN	NaN	NaN	NaN	0.150779	0.191115	0.136338	0.075994	0	0	0	0	1	1	2	1
	Dual specificity mitogen-activated protein kinase kinase 3	MAP2K3	NaN	NaN	NaN	NaN	0.151147	0.142139	NaN	0.120554	0	0	0	0	2	3	0	1
	Constitutive coactivator of PPAR-gamma-like protein 1	FAM120A	NaN	NaN	NaN	NaN	0.151413	0.127925	0.151017	0.146539	0	0	0	0	7	5	4	3
	Transcriptional activator protein Pur-alpha	PURA	0.165937	0.197554	NaN	0.104039	0.151471	0.140716	0.147572	0.121898	2	1	0	1	2	2	4	2
	Protein Mpv17	MPV17	NaN	NaN	NaN	NaN	0.151514	0.134843	0.141756	NaN	0	0	0	0	1	1	1	0
	26S protease regulatory subunit 6A	PSMC3	0.247022	0.153066	NaN	0.117559	0.151608	0.154584	0.127963	0.133299	3	1	0	1	10	9	9	9
	Dynein light chain Tctex-type 1	DYNLT1	NaN	NaN	NaN	NaN	0.152068	0.257361	0.148146	0.165923	0	0	0	0	1	1	1	1
	Serine/arginine-rich splicing factor 2	SRSF2;SFRS2	NaN	NaN	NaN	NaN	0.152075	0.168199	0.186873	0.116046	0	0	0	0	2	1	1	2
			NaN	NaN	0.160912	NaN	0.152162	0.143982	0.105386	0.0998047	0	0	1	0	1	1	1	1
	Golgin subfamily A member 3	GOLGA3	NaN	NaN	NaN	NaN	0.152334	0.205517	0.344649	0.338195	0	0	0	0	1	4	1	2
	Leukocyte elastase inhibitor	SERPINB1	NaN	NaN	NaN	0.0687522	0.152384	0.173342	0.30263	0.273346	0	0	0	1	4	1	1	2
	Non-histone chromosomal protein HMG-14	HMGN1	NaN	NaN	NaN	NaN	0.152629	NaN	0.146029	0.14366	0	0	0	0	1	0	1	1
	UTP--glucose-1-phosphate uridylyltransferase	UGP2	NaN	NaN	NaN	0.0901191	0.15265	0.118586	0.218359	0.139356	0	0	0	1	5	5	5	5
	Neuroplastin	DKFZp566H1924;NPTN	NaN	NaN	NaN	NaN	0.152772	NaN	NaN	0.128024	0	0	0	0	1	0	0	2
	Ras-related protein Rab-8A	RAB8A	0.14627	NaN	NaN	NaN	0.152865	0.175808	0.236694	0.196568	1	0	0	0	3	4	2	3
	Dolichyl-diphosphooligosaccharide--protein glycosyltransferase subunit STT3B	STT3B	NaN	NaN	NaN	NaN	0.15288	0.147986	0.103766	0.115279	0	0	0	0	5	5	2	4
	Protein transport protein Sec61 subunit beta	SEC61B	NaN	0.171342	0.182252	NaN	0.153052	0.14992	0.146372	0.123837	0	1	1	0	3	3	2	2
	14-3-3 protein gamma;14-3-3 protein gamma, N-terminally processed	YWHAG	0.138911	0.182566	0.110748	0.144121	0.153073	0.196083	0.135442	0.117481	2	1	2	1	4	2	1	3
	Brain acid soluble protein 1	BASP1	NaN	0.672571	NaN	NaN	0.153131	0.181093	0.169	0.194055	0	1	0	0	10	7	7	9
	Ras-related protein Ral-A	RALA	0.154012	NaN	0.344992	0.176385	0.153152	0.178301	0.173007	0.189279	1	0	1	1	4	5	5	3
	Isovaleryl-CoA dehydrogenase, mitochondrial	IVD	NaN	NaN	NaN	NaN	0.153188	0.269828	0.0445543	NaN	0	0	0	0	2	2	2	0
	Clathrin light chain A	CLTA	0.197927	0.176399	0.123184	0.137671	0.153195	0.157888	0.126302	0.12791	1	1	1	1	5	5	3	4
	Sorting nexin-3	SNX3	NaN	NaN	NaN	NaN	0.153267	0.168918	0.161088	0.161636	0	0	0	0	2	2	1	2
	Polyadenylate-binding protein;Polyadenylate-binding protein 4	PABPC4	NaN	NaN	NaN	NaN	0.153475	0.112397	NaN	0.32447	0	0	0	0	1	1	0	2
	Coatomer subunit beta	COPB2	0.158561	0.184791	0.159763	0.143968	0.153568	0.15759	0.130941	0.126157	2	2	1	5	15	10	7	7
	COP9 signalosome complex subunit 8	COPS8	NaN	NaN	NaN	NaN	0.153661	0.170723	NaN	0.293366	0	0	0	0	2	2	0	2
	Sideroflexin;Sideroflexin-3	SFXN3	0.160947	NaN	NaN	NaN	0.153661	0.14355	0.0977742	0.146291	1	0	0	0	4	6	2	3
	Peroxiredoxin-1	PRDX1	0.14742	0.12465	0.0981322	0.113805	0.153833	0.151658	0.129784	0.125079	10	10	9	11	12	12	11	11
	NADH dehydrogenase [ubiquinone] 1 alpha subcomplex subunit 5	NDUFA5	0.102849	NaN	NaN	NaN	0.153869	0.106497	0.0705534	0.0637519	1	0	0	0	4	4	2	2
	Dolichol-phosphate mannosyltransferase subunit 1	DPM1	0.0901042	0.107422	0.0979939	0.0981241	0.154048	0.247073	0.16693	0.0849052	1	1	1	1	2	3	2	1
	Torsin-1A-interacting protein 1	TOR1AIP1	0.278307	0.28162	0.152873	NaN	0.15417	0.174706	0.144853	0.123245	3	2	1	0	3	2	2	2
	Aminoacyl tRNA synthase complex-interacting multifunctional protein 2	AIMP2	NaN	NaN	NaN	NaN	0.15432	0.120044	0.115138	0.14034	0	0	0	0	5	4	2	3
	NADH dehydrogenase [ubiquinone] iron-sulfur protein 2, mitochondrial	NDUFS2	0.296602	NaN	NaN	0.198577	0.154341	0.203225	0.162949	0.253854	1	0	0	1	4	4	3	3
	Nuclear pore complex protein Nup93	NUP93	NaN	NaN	NaN	NaN	0.154377	0.177388	0.187164	NaN	0	0	0	0	1	1	2	0
	Ubiquitin-like modifier-activating enzyme 1	UBA1	0.196045	0.170462	0.14065	0.14853	0.15447	0.157029	0.123145	0.115326	5	3	6	5	17	15	15	13
	Single-stranded DNA-binding protein;Single-stranded DNA-binding protein, mitochondrial	SSBP1	0.115044	NaN	NaN	0.139304	0.154649	0.147928	0.2124	0.258419	1	0	0	1	3	4	2	4
		FLOT2	0.339393	NaN	NaN	0.248826	0.154763	0.518142	NaN	0.179373	1	0	0	1	3	4	0	1
	Acetyltransferase component of pyruvate dehydrogenase complex;Dihydrolipoyllysine-residue acetyltransferase component of pyruvate dehydrogenase complex, mitochondrial	DLAT	NaN	NaN	NaN	NaN	0.155277	NaN	0.0753412	0.0805325	0	0	0	0	2	0	2	1
	60S ribosomal protein L10	RPL10	0.182739	0.449303	0.277295	0.734523	0.155498	0.159155	0.146634	0.154298	3	3	3	1	7	6	6	3
	Protein Niban	FAM129A	0.181783	0.255603	0.155049	0.193483	0.15552	0.172726	0.189174	0.141587	1	1	1	1	5	4	4	3
	26S proteasome non-ATPase regulatory subunit 12	PSMD12	0.150592	0.289742	NaN	0.148342	0.155591	0.129481	0.0795092	0.10589	1	2	0	1	8	10	3	2
	Transmembrane emp24 domain-containing protein 5	TMED5	NaN	NaN	NaN	NaN	0.155619	0.0506452	NaN	NaN	0	0	0	0	1	1	0	0
		COL1A1	0.520568	0.518814	0.177963	0.152269	0.15579	0.154756	0.142316	0.112271	1	1	1	1	3	3	4	3
	Protein phosphatase 1 regulatory subunit;Protein phosphatase 1 regulatory subunit 12A	PPP1R12A	0.177686	0.194665	NaN	0.0985875	0.155862	0.168032	0.139963	0.154091	1	2	0	1	11	9	8	6
	Heat shock protein HSP 90-alpha	HSP90AA1	0.163488	0.140731	0.127773	0.129511	0.15589	0.154456	0.124121	0.124811	5	7	4	4	11	10	17	10
	Ribose-phosphate pyrophosphokinase 1	PRPS1	NaN	0.22579	NaN	NaN	0.156168	0.318513	0.117535	0.214306	0	1	0	0	2	1	2	3
	ATP-binding cassette sub-family E member 1	ABCE1	NaN	NaN	NaN	NaN	0.156196	0.129693	0.164564	0.171589	0	0	0	0	5	6	2	2
	Small nuclear ribonucleoprotein G;Putative small nuclear ribonucleoprotein G-like protein 15	SNRPG;SNRPGP15	NaN	NaN	NaN	NaN	0.156389	0.11773	0.0935625	0.105233	0	0	0	0	1	1	1	1
	AP-3 complex subunit mu-1	DKFZp586G1518;AP3M1	0.163649	0.170558	NaN	NaN	0.156559	0.179884	0.10565	0.109671	1	2	0	0	3	3	1	3
	Heterogeneous nuclear ribonucleoprotein Q	SYNCRIP	0.216602	0.218909	0.149891	0.417853	0.156823	0.152413	0.125132	0.163565	4	4	4	4	9	9	7	9
	Ras-related C3 botulinum toxin substrate 1	RAC1	NaN	0.162633	0.0812286	0.113129	0.156844	0.161517	0.164899	0.12455	0	1	1	1	2	2	1	2
	39S ribosomal protein L28, mitochondrial	MRPL28	NaN	NaN	NaN	0.678828	0.156872	NaN	NaN	NaN	0	0	0	1	1	0	0	0
	5-nucleotidase	NT5E	0.184106	0.144919	0.147964	0.114464	0.157142	0.157689	0.122322	0.136114	4	7	6	7	12	9	9	10
	ER membrane protein complex subunit 1	EMC1	NaN	NaN	NaN	NaN	0.157164	0.134267	0.266071	0.201035	0	0	0	0	5	4	3	3
	Protein RER1	RER1	NaN	NaN	NaN	NaN	0.157327	0.138889	NaN	NaN	0	0	0	0	3	2	0	0
	Presequence protease, mitochondrial	PITRM1	NaN	NaN	NaN	NaN	0.157434	0.158886	0.245647	0.126554	0	0	0	0	4	3	3	3
	Heat shock cognate 71 kDa protein	HSPA8	0.166062	0.163467	0.134394	0.13645	0.157703	0.157625	0.135756	0.139052	19	17	16	14	27	27	24	24
	Procollagen galactosyltransferase 1	COLGALT1;GLT25D1	0.197593	0.178921	0.0721066	0.138636	0.15776	0.0804911	0.121428	0.102696	1	1	1	1	3	3	3	3
	Ras-related protein Rab-10	RAB10	0.149363	0.241171	0.104665	NaN	0.157774	0.145701	0.146576	0.131507	3	1	1	0	4	4	2	3
	28S ribosomal protein S27, mitochondrial	MRPS27	NaN	NaN	NaN	NaN	0.157873	0.18324	NaN	NaN	0	0	0	0	1	1	0	0
	Fatty acid desaturase 3	FADS3	NaN	NaN	NaN	NaN	0.157966	0.171877	NaN	NaN	0	0	0	0	1	1	0	0
	EF-hand domain-containing protein D1	EFHD1;FLJ13612;MST133	NaN	NaN	NaN	NaN	0.158008	0.160447	0.177679	0.145927	0	0	0	0	1	1	1	2
	Prefoldin subunit 6	PFDN6	NaN	NaN	NaN	NaN	0.158306	NaN	NaN	NaN	0	0	0	0	1	0	0	0
	Nestin	NES	0.268968	0.281227	NaN	0.203079	0.158398	0.137886	0.116709	0.111822	3	4	0	1	11	12	9	12
			0.361891	0.182017	NaN	NaN	0.158398	NaN	0.148958	0.106688	1	1	0	0	1	0	1	1
	Methionine--tRNA ligase, cytoplasmic	MARS	0.38866	NaN	0.13281	0.195792	0.158625	0.129246	0.145803	0.141012	1	0	3	1	6	9	6	6
	ATP-dependent RNA helicase DDX19A;ATP-dependent RNA helicase DDX19B	DDX19A;DDX19B	NaN	NaN	NaN	NaN	0.158752	0.206456	NaN	NaN	0	0	0	0	1	2	0	0
	Cell division control protein 42 homolog	CDC42	0.122191	0.138837	0.0962004	0.0951045	0.158759	0.160806	0.154549	0.138132	2	1	2	2	3	3	4	3
	Isochorismatase domain-containing protein 2, mitochondrial	ISOC2	NaN	NaN	NaN	NaN	0.158809	0.115545	0.102914	0.160257	0	0	0	0	1	2	1	1
	Synaptopodin-2	SYNPO2	NaN	NaN	NaN	NaN	0.158816	0.120346	NaN	0.0838506	0	0	0	0	1	2	0	1
	Kinesin-like protein;Kinesin-1 heavy chain	KIF5B;KIF5B-ALK	0.181301	0.142396	0.109036	0.152334	0.159056	0.14675	0.119672	0.130518	12	8	7	4	21	18	14	12
	Serine--tRNA ligase, cytoplasmic	SARS	0.147231	0.15173	0.143308	0.122969	0.159113	0.143359	0.133006	0.124742	3	1	3	3	7	10	5	5
	L-lactate dehydrogenase A chain;L-lactate dehydrogenase	LDHA	0.183193	0.17198	0.147747	0.141351	0.159162	0.160059	0.131273	0.128996	6	7	5	5	15	15	9	15
	Proteasome subunit alpha type;Proteasome subunit alpha type-2	PSMA2	0.348649	0.143872	0.456607	0.280146	0.159212	0.149428	0.151298	0.157476	1	1	1	1	1	1	4	4
	Protein SET	SET	NaN	NaN	NaN	NaN	0.159452	0.217178	0.197322	0.180744	0	0	0	0	1	3	3	3
	Peptidyl-prolyl cis-trans isomerase FKBP9	FKBP9	NaN	NaN	0.300396	0.218652	0.159537	0.157277	0.144444	0.268246	0	0	1	1	2	2	1	2
	Alpha-parvin	PARVA	NaN	NaN	NaN	NaN	0.159565	0.149696	0.127445	0.256765	0	0	0	0	5	5	2	3
	B-cell receptor-associated protein 29	BCAP29	NaN	NaN	NaN	NaN	0.159565	0.149551	0.181609	0.178328	0	0	0	0	2	1	1	1
	39S ribosomal protein L49, mitochondrial	MRPL49	NaN	NaN	NaN	NaN	0.159671	0.13082	NaN	NaN	0	0	0	0	1	1	0	0
	Nucleosome assembly protein 1-like 4	NAP1L4	NaN	NaN	NaN	NaN	0.159854	0.19103	0.214009	0.122753	0	0	0	0	2	2	4	2
	Eukaryotic translation initiation factor 3 subunit B	EIF3B;EIF3S9	0.197496	0.209355	NaN	0.175387	0.159953	0.133794	0.176833	0.158617	2	1	0	2	9	9	5	6
	E3 ubiquitin-protein ligase TRIM38	TRIM38	NaN	NaN	NaN	NaN	0.15996	0.230698	NaN	0.204809	0	0	0	0	1	1	0	1
	Guanine nucleotide-binding protein G(I)/G(S)/G(O) subunit gamma-12;Guanine nucleotide-binding protein subunit gamma	GNG12	0.083445	0.111916	0.120686	NaN	0.160179	0.165052	0.111956	0.11224	1	1	1	0	2	1	2	2
	Exportin-1	XPO1	NaN	NaN	NaN	0.212226	0.160257	0.164543	0.238484	0.146117	0	0	0	2	4	6	4	3
	Flavin reductase (NADPH)	BLVRB	NaN	NaN	NaN	NaN	0.160327	0.156801	NaN	NaN	0	0	0	0	2	1	0	0
	Transformer-2 protein homolog alpha	HSU53209;TRA2A	NaN	NaN	NaN	NaN	0.160475	0.175074	NaN	0.171197	0	0	0	0	1	1	0	1
	Protein-methionine sulfoxide oxidase MICAL1	MICAL1	NaN	NaN	NaN	NaN	0.160806	0.140155	0.11108	0.190441	0	0	0	0	1	1	1	2
	60S ribosomal protein L21	RPL21	NaN	NaN	NaN	NaN	0.16094	0.211711	0.113907	0.107414	0	0	0	0	2	2	2	2
	Asparagine--tRNA ligase, cytoplasmic	NARS	NaN	NaN	NaN	NaN	0.161847	0.176039	0.134731	0.154577	0	0	0	0	6	6	2	3
	Transformer-2 protein homolog beta	DKFZp686F18120;TRA2B	NaN	NaN	NaN	NaN	0.161925	0.186873	0.178604	0.163607	0	0	0	0	3	4	2	3
	Terpene cyclase/mutase family member;Lanosterol synthase	LSS	NaN	0.224662	NaN	NaN	0.162402	0.135083	NaN	NaN	0	1	0	0	2	3	0	0
	Poly(rC)-binding protein 2	PCBP2	0.157398	0.164857	0.126798	0.183633	0.162402	0.155776	0.140628	0.12647	2	1	2	1	5	4	4	4
	Ras-related protein Rab-1A	RAB1A	NaN	NaN	NaN	NaN	0.162605	0.189772	0.118236	0.1311	0	0	0	0	3	4	4	4
	14-3-3 protein beta/alpha;14-3-3 protein beta/alpha, N-terminally processed	YWHAB	0.0972529	NaN	0.148755	0.111056	0.16264	0.139326	0.140665	0.163845	1	0	1	1	5	5	4	5
	Vacuolar protein sorting-associated protein 35	VPS35;DKFZp686O2462	0.150519	NaN	0.143674	NaN	0.162647	0.108941	0.139711	0.105842	1	0	1	0	8	7	4	3
	Sec1 family domain-containing protein 1	SCFD1	NaN	NaN	NaN	NaN	0.162731	0.194808	0.157064	NaN	0	0	0	0	5	4	3	0
	Secretory carrier-associated membrane protein 4	SCAMP4	NaN	NaN	NaN	NaN	0.162774	0.206633	NaN	0.136502	0	0	0	0	1	1	0	1
	60S ribosomal protein L31	RPL31	0.1882	0.161882	0.124274	NaN	0.162963	0.132201	0.108098	0.108576	2	1	1	0	2	1	1	1
	Beta-2-syntrophin	SNTB2	NaN	NaN	NaN	NaN	0.163061	0.15977	0.0787605	0.203524	0	0	0	0	1	1	1	1
	Sterol-4-alpha-carboxylate 3-dehydrogenase, decarboxylating	NSDHL	0.597456	0.594353	0.401033	0.95111	0.163313	0.166368	0.171252	0.125102	2	2	1	1	3	1	2	1
	Profilin;Profilin-2	PFN2	0.141388	0.136517	0.103219	0.116857	0.163635	0.188325	0.11947	0.183267	2	2	2	2	3	2	3	2
		SORBS3	NaN	NaN	NaN	NaN	0.163782	NaN	NaN	0.159346	0	0	0	0	1	0	0	1
	Importin subunit alpha-3	KPNA4	NaN	NaN	NaN	NaN	0.163796	0.194633	0.340369	NaN	0	0	0	0	1	1	1	0
	Mitogen-activated protein kinase;Mitogen-activated protein kinase 3	MAPK3;DKFZp686O0215	0.110486	0.103437	NaN	NaN	0.163845	0.155455	0.138822	0.168316	1	1	0	0	2	3	2	2
	Protein jagunal homolog 1	JAGN1	NaN	NaN	NaN	NaN	0.163873	0.157597	0.0948178	0.12419	0	0	0	0	1	1	1	1
	Transitional endoplasmic reticulum ATPase	VCP	0.152858	0.15832	0.128897	0.154941	0.163963	0.161144	0.138636	0.133471	14	12	10	11	21	22	23	25
	NADH dehydrogenase [ubiquinone] 1 beta subcomplex subunit 4	NDUFB4	0.249283	0.259808	0.203213	0.270227	0.164005	0.185767	0.198262	0.214627	1	1	1	1	2	2	2	2
	Golgin subfamily A member 2	GOLGA2	NaN	NaN	NaN	NaN	0.164012	0.16177	0.216258	0.205391	0	0	0	0	4	4	2	1
	Phosphoacetylglucosamine mutase	PGM3	0.184459	NaN	NaN	NaN	0.164082	0.133974	0.0954483	0.115999	1	0	0	0	4	3	3	2
	Calumenin	CALU	0.201374	NaN	NaN	NaN	0.16411	0.135202	0.142911	0.130563	2	0	0	0	6	7	7	6
	Heterogeneous nuclear ribonucleoprotein H;Heterogeneous nuclear ribonucleoprotein H, N-terminally processed	HNRNPH1;DKFZp686A15170	0.16851	0.186145	0.147972	NaN	0.164536	0.191403	0.121844	0.134716	1	1	1	0	1	2	2	2
	Protein enabled homolog	ENAH	0.262036	NaN	NaN	NaN	0.164564	0.267571	0.19993	0.151852	1	0	0	0	2	3	2	1
	NADPH:adrenodoxin oxidoreductase, mitochondrial	FDXR	NaN	0.178105	NaN	NaN	0.164732	NaN	0.103541	0.0913552	0	1	0	0	1	0	2	1
	Cytosolic purine 5-nucleotidase	NT5C2	NaN	NaN	NaN	NaN	0.164753	NaN	0.173349	NaN	0	0	0	0	1	0	1	0
	Transferrin receptor protein 1;Transferrin receptor protein 1, serum form	TFRC	0.154298	0.2301	NaN	NaN	0.164871	0.183887	0.129746	0.172925	1	1	0	0	4	9	4	3
	Drebrin-like protein	DBNL	0.217166	0.227489	0.219628	0.160877	0.164899	0.173704	0.145978	0.138265	4	5	3	1	4	6	4	4
	Small nuclear ribonucleoprotein Sm D1	SNRPD1	NaN	NaN	NaN	NaN	0.164906	NaN	0.0723536	0.0865469	0	0	0	0	1	0	1	1
	26S proteasome non-ATPase regulatory subunit 1	PSMD1	NaN	NaN	NaN	NaN	0.164976	0.174768	0.136874	0.114394	0	0	0	0	4	4	5	4
	Calpain-2 catalytic subunit	CAPN2	0.199065	NaN	0.337367	0.193275	0.16499	0.158072	0.136159	0.11692	3	0	2	3	15	15	10	9
	Glutamine--tRNA ligase	QARS	0.251419	0.260639	NaN	0.205144	0.165032	0.147776	0.170606	0.129481	1	1	0	1	5	4	5	3
	14-3-3 protein epsilon	YWHAE;YWHAE/FAM22B fusion;YWHAE/FAM22A fusion	0.256539	0.0739	0.153976	0.133058	0.165129	0.163782	0.129633	0.115686	2	1	1	1	2	3	4	5
	Ubiquitin-protein ligase E3C	UBE3C	NaN	NaN	NaN	NaN	0.16522	0.159862	0.325555	0.301578	0	0	0	0	1	1	1	1
	Annexin;Annexin A7	ANXA7	0.355898	NaN	0.263731	0.20025	0.165296	0.183133	0.149747	0.195883	1	0	1	1	3	3	3	3
	Transmembrane 9 superfamily member 4	TM9SF4	NaN	NaN	NaN	NaN	0.165366	0.161946	NaN	NaN	0	0	0	0	3	1	0	0
	Fructose-bisphosphate aldolase A;Fructose-bisphosphate aldolase	ALDOA	0.176663	0.163747	0.129496	0.124726	0.165471	0.168399	0.123729	0.127011	13	14	11	12	16	18	15	13
	Signal recognition particle receptor subunit alpha	SRPR	NaN	NaN	NaN	NaN	0.165547	0.177293	0.12967	0.153195	0	0	0	0	7	6	5	6
	Nesprin-1	SYNE1	NaN	NaN	NaN	NaN	0.165582	0.228764	0.126309	NaN	0	0	0	0	1	3	1	0
	Tyrosine--tRNA ligase, cytoplasmic;Tyrosine--tRNA ligase, cytoplasmic, N-terminally processed	YARS	0.156396	NaN	NaN	NaN	0.1657	0.143462	0.548594	0.258672	1	0	0	0	3	4	1	3
	Beta-hexosaminidase;Beta-hexosaminidase subunit alpha	HEXA	0.36662	0.561884	NaN	NaN	0.165902	0.273752	0.20522	0.176928	1	1	0	0	3	4	4	4
	Histone H1.4	HIST1H1E	0.15636	0.160257	0.142389	0.1326	0.165909	0.150288	0.151197	0.148567	5	6	4	3	1	3	6	4
	Septin-9	2009-09-01	0.124259	0.37877	0.16276	0.159099	0.165993	0.166347	0.135187	0.139052	3	2	2	3	14	11	11	12
	Calpain-1 catalytic subunit	CAPN1	NaN	NaN	0.141211	0.118624	0.166055	0.204974	0.182412	0.181703	0	0	1	1	3	8	6	8
	Cysteine--tRNA ligase, cytoplasmic	CARS	NaN	0.137552	0.261649	NaN	0.166208	0.133351	0.0918008	0.136681	0	1	1	0	4	5	2	2
	V-type proton ATPase subunit a;V-type proton ATPase 116 kDa subunit a isoform 1	DKFZp686N0561;ATP6V0A1	NaN	0.0643739	NaN	0.159925	0.16641	0.136315	0.551871	0.312885	0	1	0	1	5	5	1	2
	ADP-ribosylation factor 1;ADP-ribosylation factor 3	ARF1;ARF3	0.142264	0.145934	0.126653	0.112681	0.16641	0.161636	0.141292	0.152506	6	4	1	3	12	12	3	7
	Aspartyl aminopeptidase	DNPEP	0.42741	NaN	NaN	NaN	0.166528	0.158377	NaN	NaN	1	0	0	0	2	2	0	0
	Heterogeneous nuclear ribonucleoprotein H2	HNRNPH2	0.140591	NaN	0.14497	0.0924107	0.166625	0.187283	0.142713	0.156659	2	0	1	1	7	7	6	7
	Transcription elongation factor B polypeptide 1	TCEB1	0.272505	NaN	NaN	NaN	0.166799	0.175571	0.147267	0.283734	1	0	0	0	1	1	1	2
	Cytosolic non-specific dipeptidase	CNDP2	NaN	NaN	NaN	NaN	0.167069	0.243032	0.209386	0.160553	0	0	0	0	1	2	1	2
	Dynactin subunit 2	DCTN2	0.321671	0.278077	NaN	NaN	0.167388	0.15316	0.153633	0.156083	1	1	0	0	4	3	3	3
	GPI-anchor transamidase	PIGK	NaN	NaN	NaN	NaN	0.167929	0.207563	NaN	NaN	0	0	0	0	2	2	0	0
	Drebrin	DBN1	0.299101	0.174543	0.269966	0.158957	0.167977	0.151082	0.162058	0.127445	5	4	3	2	11	9	6	6
	Lipoma-preferred partner	LPP	0.284273	0.280078	NaN	NaN	0.16824	0.142191	0.112334	0.11364	1	1	0	0	5	5	3	1
	Eukaryotic translation initiation factor 4B	EIF4B	NaN	NaN	0.279539	NaN	0.168862	0.225467	0.166472	0.13828	0	0	1	0	1	2	4	1
	Cysteine-rich protein 2	CRIP2	0.107812	0.148741	NaN	0.170173	0.169159	0.152873	NaN	0.243107	1	1	0	1	2	1	0	1
	Inorganic pyrophosphatase 2, mitochondrial	PPA2	NaN	NaN	NaN	NaN	0.16929	NaN	0.154291	0.178064	0	0	0	0	2	0	1	1
	Glucosidase 2 subunit beta	PRKCSH	NaN	0.195935	0.184299	NaN	0.169318	0.173875	0.231691	0.221693	0	1	1	0	4	5	4	2
	Dynactin subunit 1	DCTN1	0.169249	0.305965	0.153611	0.118298	0.169332	0.152916	0.158518	0.153676	1	2	2	1	8	11	8	7
	Rho GTPase-activating protein 1	ARHGAP1	0.191501	NaN	NaN	NaN	0.169359	0.276898	0.22994	0.171705	1	0	0	0	2	3	1	1
	Histone H1.2;Histone H1.3	HIST1H1C;HIST1H1D	NaN	NaN	NaN	NaN	0.169408	0.290035	0.245778	0.245687	0	0	0	0	2	1	1	3
	Rab GDP dissociation inhibitor beta	GDI2	0.20866	0.22918	NaN	0.233217	0.16958	0.190447	0.198313	0.140798	1	1	0	1	3	5	4	6
	Platelet-activating factor acetylhydrolase IB subunit beta	PAFAH1B2	0.128852	0.12848	0.102028	0.116538	0.169656	0.167555	0.157725	0.151989	1	1	1	1	2	2	2	2
	Eukaryotic translation initiation factor 3 subunit M	EIF3M	0.645012	0.259106	0.275939	0.191096	0.16969	0.246193	0.198846	0.160228	2	1	1	1	3	1	3	1
	EH domain-containing protein 4	EHD4	NaN	NaN	NaN	NaN	0.169766	0.253458	0.263287	0.264392	0	0	0	0	1	2	1	1
	Manganese-transporting ATPase 13A1	ATP13A1	NaN	NaN	NaN	NaN	0.16987	0.210366	NaN	0.265813	0	0	0	0	1	2	0	1
	Prelamin-A/C;Lamin-A/C	LMNA	0.197271	0.201648	0.165241	0.163383	0.169904	0.168544	0.131288	0.133704	40	43	40	39	53	51	54	59
	5-AMP-activated protein kinase subunit gamma-1	PRKAG1	NaN	NaN	NaN	NaN	0.169959	0.167575	NaN	NaN	0	0	0	0	1	3	0	0
	Carnitine O-acetyltransferase	CRAT	NaN	NaN	NaN	NaN	0.170021	0.213224	NaN	0.191011	0	0	0	0	1	1	0	1
	Eukaryotic peptide chain release factor GTP-binding subunit ERF3A	GSPT1	NaN	NaN	0.353048	0.787915	0.170152	0.18314	0.284355	0.206702	0	0	2	1	5	4	1	2
	Dynamin-1-like protein	DNM1L	0.121451	0.336179	0.239197	NaN	0.170365	0.173649	0.13119	0.154641	1	4	1	0	7	9	7	7
	Serine/threonine-protein phosphatase;Serine/threonine-protein phosphatase 2A catalytic subunit alpha isoform;Serine/threonine-protein phosphatase 2A catalytic subunit beta isoform	PPP2CA;PPP2CB	NaN	NaN	0.139067	NaN	0.170462	0.210722	0.153518	0.206677	0	0	1	0	1	2	1	1
	Eukaryotic initiation factor 4A-I	EIF4A1	0.134214	0.159176	0.168351	0.146189	0.170723	0.16311	0.146889	0.129056	6	6	6	8	17	18	11	16
	V-type proton ATPase subunit B, brain isoform	ATP6V1B2	0.262265	0.326236	0.254038	0.213762	0.170806	0.170324	0.192969	0.170186	3	3	2	3	7	7	7	6
	V-type proton ATPase catalytic subunit A	ATP6V1A	0.200333	0.204689	0.189627	0.185986	0.171012	0.156986	0.137998	0.139474	4	3	4	4	12	9	9	7
	Coatomer subunit epsilon	COPE	0.131198	NaN	0.178874	0.240249	0.171067	0.159367	0.165512	0.183813	1	0	2	1	3	2	2	1
	Synaptonemal complex protein SC65	LEPREL4	NaN	NaN	NaN	NaN	0.171266	0.1828	0.0774533	0.164843	0	0	0	0	4	2	1	2
	Multifunctional protein ADE2;Phosphoribosylaminoimidazole-succinocarboxamide synthase;Phosphoribosylaminoimidazole carboxylase	PAICS	NaN	NaN	NaN	NaN	0.171273	0.160567	0.0818031	NaN	0	0	0	0	3	3	1	0
	Protein YIF1A	YIF1A	NaN	NaN	NaN	NaN	0.17152	0.141218	0.193685	0.18816	0	0	0	0	1	2	2	3
	Nesprin-3	SYNE3	NaN	NaN	NaN	NaN	0.171891	0.220783	0.204626	0.134806	0	0	0	0	2	2	2	1
	Glutathione S-transferase Mu 3	GSTM3	0.138488	0.105177	NaN	NaN	0.172103	0.14459	0.0829339	0.093357	1	1	0	0	2	2	1	1
	Argininosuccinate lyase	ASL	NaN	NaN	NaN	NaN	0.172357	0.227268	0.0369317	NaN	0	0	0	0	1	1	1	0
	60S ribosomal protein L22-like 1	RPL22L1	NaN	NaN	NaN	NaN	0.172685	NaN	NaN	NaN	0	0	0	0	1	0	0	0
	Bifunctional 3-phosphoadenosine 5-phosphosulfate synthase 2;Sulfate adenylyltransferase;Adenylyl-sulfate kinase	PAPSS2	NaN	NaN	NaN	0.221147	0.172726	0.179898	0.159438	0.151075	0	0	0	1	4	4	5	5
	Glyoxylate reductase/hydroxypyruvate reductase	GRHPR	NaN	NaN	0.132885	0.103951	0.172843	0.164299	0.138777	0.103597	0	0	1	1	4	4	5	3
	AP-3 complex subunit beta;AP-3 complex subunit beta-1	AP3B1	NaN	NaN	NaN	NaN	0.172877	0.145138	0.123215	0.195631	0	0	0	0	6	7	2	4
	PDZ and LIM domain protein 2	PDLIM2	NaN	NaN	NaN	0.67648	0.172877	0.10979	0.175326	0.174243	0	0	0	1	3	3	2	3
	Retinol dehydrogenase 11	RDH11	NaN	0.185203	NaN	NaN	0.173116	0.174277	NaN	NaN	0	1	0	0	3	3	0	0
	Raftlin	RFTN1	NaN	NaN	NaN	NaN	0.173144	0.258281	0.111143	NaN	0	0	0	0	4	2	1	0
	Fructose-bisphosphate aldolase;Fructose-bisphosphate aldolase C	ALDOC	0.157803	0.20039	0.124949	0.21199	0.17352	0.169463	0.119788	0.131862	3	4	2	2	5	3	3	3
	Solute carrier family 12 member 4	SLC12A4	NaN	NaN	NaN	NaN	0.173724	0.25079	0.137291	NaN	0	0	0	0	2	2	1	0
	Protein-L-isoaspartate O-methyltransferase;Protein-L-isoaspartate(D-aspartate) O-methyltransferase	PCMT1	NaN	0.174059	NaN	NaN	0.173772	0.186258	0.150447	0.144033	0	1	0	0	1	3	2	3
	GPI transamidase component PIG-S	PIGS	0.116522	NaN	NaN	0.076116	0.173779	0.150469	0.194717	0.137842	1	0	0	1	3	3	3	2
	Transcriptional activator protein Pur-beta	PURB	NaN	NaN	NaN	NaN	0.173827	0.170744	NaN	NaN	0	0	0	0	1	2	0	0
	Annexin;Annexin A4	ANXA4	NaN	NaN	NaN	NaN	0.174004	0.132615	0.163977	0.172535	0	0	0	0	4	1	2	2
	Guanine nucleotide-binding protein G(s) subunit alpha isoforms short;Guanine nucleotide-binding protein G(s) subunit alpha isoforms XLas	GNAS;GSA	NaN	0.143425	0.122253	0.140207	0.174093	0.150014	NaN	0.181562	0	1	2	1	3	3	0	1
	Translocon-associated protein subunit gamma	SSR3	0.493953	NaN	NaN	NaN	0.174168	0.185495	0.173875	0.176765	1	0	0	0	1	1	1	1
	Serine/arginine-rich splicing factor 1	SRSF1	NaN	NaN	NaN	NaN	0.174168	0.17198	0.136241	0.13076	0	0	0	0	2	3	4	5
	LIM domain and actin-binding protein 1	LIMA1	NaN	NaN	NaN	0.16492	0.174209	0.165101	0.216553	0.170936	0	0	0	1	3	3	2	2
	Serine-threonine kinase receptor-associated protein	STRAP	0.129898	0.203555	NaN	NaN	0.174373	0.155384	0.169697	0.139533	1	1	0	0	4	5	2	5
	Dynamin-2	DNM2	0.163852	0.15303	0.134948	0.145263	0.174413	0.203758	0.175054	0.1515	1	1	1	1	7	5	4	4
	Cleavage stimulation factor subunit 2	CSTF2	NaN	NaN	NaN	NaN	0.174666	0.255299	0.195197	0.189522	0	0	0	0	1	1	1	1
	28S ribosomal protein S21, mitochondrial	MRPS21	NaN	NaN	NaN	NaN	0.174836	0.151989	NaN	NaN	0	0	0	0	1	1	0	0
	Proteasome activator complex subunit 1	PSME1	0.137953	NaN	0.260945	0.097937	0.175033	0.159466	0.150447	0.145752	3	0	2	1	2	4	3	5
	Leucyl-cystinyl aminopeptidase;Leucyl-cystinyl aminopeptidase, pregnancy serum form	LNPEP	NaN	NaN	NaN	NaN	0.175237	0.195391	0.162339	0.207444	0	0	0	0	2	1	1	2
	Eukaryotic translation initiation factor 3 subunit L	EIF3L	0.20517	0.199045	0.155776	0.189016	0.17538	0.169959	0.141262	0.164536	1	1	1	1	6	6	7	9
	Protein MEMO1	MEMO1	NaN	NaN	NaN	NaN	0.175523	NaN	NaN	0.249846	0	0	0	0	1	0	0	1
	COP9 signalosome complex subunit 5	COPS5	NaN	NaN	NaN	NaN	0.175584	NaN	NaN	NaN	0	0	0	0	1	0	0	0
		GANAB	NaN	NaN	NaN	NaN	0.175713	0.154563	NaN	NaN	0	0	0	0	1	1	0	0
	Leucine-rich repeat-containing protein 47	LRRC47	NaN	NaN	0.362115	NaN	0.175971	0.184619	0.161285	0.129041	0	0	1	0	3	3	2	3
	NADH dehydrogenase [ubiquinone] 1 alpha subcomplex subunit 11	NDUFA11	NaN	NaN	NaN	NaN	0.17608	0.136688	0.244776	NaN	0	0	0	0	1	1	1	0
	Importin subunit alpha-7;Importin subunit alpha;Importin subunit alpha-6	KPNA6;KPNA5	NaN	NaN	NaN	NaN	0.1761	0.195223	NaN	NaN	0	0	0	0	1	2	0	0
	60S ribosomal protein L19;Ribosomal protein L19	RPL19	0.270291	0.270563	0.179137	0.173779	0.176107	0.184904	0.155398	0.181636	3	3	3	1	3	3	4	4
	DnaJ homolog subfamily C member 13	DNAJC13	NaN	0.0172879	NaN	0.350759	0.176209	0.138354	0.214923	0.198525	0	1	0	1	9	13	4	3
	Calponin-1;Calponin	CNN1	0.0489713	0.0427278	0.0831433	0.0509723	0.176399	0.148117	0.110771	0.125652	1	1	3	2	1	3	4	5
	LEM domain-containing protein 2	LEMD2	0.202202	NaN	NaN	NaN	0.176446	0.198898	0.295859	0.120462	1	0	0	0	2	2	2	3
	26S protease regulatory subunit 6B	PSMC4	0.17909	NaN	0.182773	0.153747	0.176541	0.138444	0.132464	0.126256	1	0	1	2	6	2	2	3
	X-ray repair cross-complementing protein 5	XRCC5	0.205788	0.25882	0.267609	0.21776	0.176548	0.179548	0.185734	0.179689	1	1	1	1	9	8	7	5
	Thioredoxin-related transmembrane protein 4	TMX4	NaN	NaN	NaN	NaN	0.176704	0.297526	NaN	0.194335	0	0	0	0	1	1	0	1
	Diacylglycerol kinase alpha;Diacylglycerol kinase	DGKA	NaN	NaN	NaN	NaN	0.176724	0.14659	0.309845	0.1839	0	0	0	0	2	2	1	2
	NHP2-like protein 1;NHP2-like protein 1, N-terminally processed	NHP2L1	NaN	NaN	NaN	NaN	0.176772	0.182466	NaN	NaN	0	0	0	0	1	1	0	0
	Hsp90 co-chaperone Cdc37;Hsp90 co-chaperone Cdc37, N-terminally processed	CDC37;MBD5	NaN	0.154498	NaN	0.147362	0.176819	0.185993	0.158214	0.228044	0	1	0	2	4	3	4	3
	LIM and senescent cell antigen-like-containing domain protein 1	LIMS1	NaN	NaN	NaN	NaN	0.17688	0.20313	NaN	NaN	0	0	0	0	1	1	0	0
	Lupus La protein	SSB	NaN	NaN	NaN	NaN	0.177009	0.167139	0.145328	0.137083	0	0	0	0	1	1	1	1
	Antigen peptide transporter 1	TAP1	NaN	NaN	NaN	NaN	0.177083	0.147427	0.138533	0.186648	0	0	0	0	3	2	1	1
	Translationally-controlled tumor protein	TPT1	0.20988	0.231449	0.167804	NaN	0.177246	0.176873	0.175747	0.170489	1	2	1	0	1	2	2	2
	Eukaryotic translation initiation factor 3 subunit D	EIF3D	NaN	NaN	0.177855	0.269572	0.177334	0.158964	0.134461	0.129981	0	0	1	1	4	4	4	4
	Carnitine O-palmitoyltransferase 1, liver isoform	CPT1A	0.149074	0.177192	NaN	0.221838	0.177341	0.191834	0.154277	0.122353	2	1	0	1	6	5	2	4
	COP9 signalosome complex subunit 4	COPS4	NaN	NaN	NaN	0.250082	0.177469	0.182245	0.263086	0.356379	0	0	0	1	3	2	2	3
	Diphosphomevalonate decarboxylase	MVD	NaN	NaN	NaN	NaN	0.177692	0.269369	NaN	NaN	0	0	0	0	1	1	0	0
	Protein deglycase DJ-1	PARK7	0.190493	0.364131	NaN	NaN	0.177943	0.177611	0.143256	0.156759	1	1	0	0	3	3	1	2
	Rab11 family-interacting protein 5	GAF1;RAB11FIP5	NaN	NaN	NaN	NaN	0.178037	0.221208	0.190631	0.5996	0	0	0	0	2	1	1	2
	Ras-related protein Rab-5B	RAB5B	0.199917	0.161257	NaN	NaN	0.178118	0.206431	0.198095	0.199949	1	1	0	0	3	3	3	3
	Triosephosphate isomerase	TPI1	NaN	NaN	NaN	NaN	0.178199	0.186747	0.14919	0.127369	0	0	0	0	4	5	4	5
	Coiled-coil domain-containing protein 47	CCDC47	NaN	NaN	NaN	NaN	0.178334	0.170984	NaN	NaN	0	0	0	0	1	1	0	0
	Cytochrome b-c1 complex subunit 2, mitochondrial	UQCRC2	NaN	NaN	0.134491	NaN	0.178456	0.161461	0.0924519	0.0848634	0	0	2	0	3	4	3	4
	Tryptophan--tRNA ligase, cytoplasmic;T1-TrpRS;T2-TrpRS	WARS	0.216516	0.244114	0.121867	0.177476	0.178915	0.193568	0.173622	0.212505	3	2	2	2	13	10	9	7
	UDP-N-acetylhexosamine pyrophosphorylase;UDP-N-acetylgalactosamine pyrophosphorylase;UDP-N-acetylglucosamine pyrophosphorylase	UAP1	NaN	NaN	0.732906	0.377719	0.178921	0.144099	0.113954	0.110953	0	0	1	1	2	2	2	3
	Serine/threonine-protein phosphatase;Serine/threonine-protein phosphatase PP1-alpha catalytic subunit	PPP1CA;PPP1CC	0.0958163	0.202297	0.156033	0.126523	0.179157	0.160299	0.133066	0.1172	2	3	2	3	5	5	5	2
	Basigin	hEMMPRIN;BSG	NaN	NaN	NaN	NaN	0.179191	0.154384	0.14683	0.153296	0	0	0	0	1	1	1	2
	F-actin-capping protein subunit alpha-2	CAPZA2	NaN	0.184758	NaN	NaN	0.179251	0.182539	0.15018	0.133899	0	1	0	0	4	5	4	5
	40S ribosomal protein S27;40S ribosomal protein S27-like	RPS27L	0.136315	0.134978	NaN	NaN	0.179272	0.16725	0.125805	0.146627	1	1	0	0	2	2	1	1
	Cullin-associated NEDD8-dissociated protein 1	CAND1	0.16158	0.171603	0.170593	0.175679	0.179561	0.163012	0.1368	0.144992	3	1	3	2	14	13	10	7
	Vacuolar protein sorting-associated protein 18 homolog	VPS18	NaN	NaN	NaN	NaN	0.179689	0.252376	NaN	NaN	0	0	0	0	2	1	0	0
	N-acetyl-D-glucosamine kinase	NAGK	NaN	NaN	NaN	NaN	0.179911	0.195113	0.153905	0.159953	0	0	0	0	3	3	2	1
	Aminoacyl tRNA synthase complex-interacting multifunctional protein 1;Endothelial monocyte-activating polypeptide 2	AIMP1	NaN	NaN	NaN	NaN	0.180032	NaN	0.162402	0.078538	0	0	0	0	2	0	1	2
	NADH-ubiquinone oxidoreductase 75 kDa subunit, mitochondrial	NDUFS1	0.534927	0.0701783	0.200422	0.156538	0.180281	0.214898	0.159134	0.264668	1	1	1	2	7	8	6	6
	Long-chain-fatty-acid--CoA ligase 3	ACSL3	NaN	NaN	NaN	0.271541	0.180314	0.280922	0.269187	0.290342	0	0	0	2	2	2	2	2
	Calpain small subunit 1	CAPNS1	0.306865	NaN	0.227859	0.252694	0.180341	0.174659	0.152751	0.15771	1	0	1	1	4	4	6	4
	Helicase SKI2W	SKIV2L;SKI2W	NaN	NaN	NaN	NaN	0.180415	NaN	0.674288	0.150563	0	0	0	0	2	0	1	1
	Trifunctional purine biosynthetic protein adenosine-3;Phosphoribosylamine--glycine ligase;Phosphoribosylformylglycinamidine cyclo-ligase;Phosphoribosylglycinamide formyltransferase	GART	0.414108	0.690239	0.620982	0.798017	0.180489	0.143806	0.0863859	0.106696	2	1	1	1	4	4	2	2
	Cytosol aminopeptidase	LAP3	NaN	NaN	NaN	NaN	0.180697	0.177165	0.152973	0.124013	0	0	0	0	6	3	3	3
			0.178402	0.175903	0.145861	0.138198	0.180845	0.180892	0.126729	0.132201	6	3	3	4	7	8	7	7
	Glutathione S-transferase omega-1	GSTO1	0.15039	0.179817	0.146291	0.148081	0.180946	0.165101	0.168081	0.176209	1	2	1	2	1	1	3	1
	Eukaryotic translation initiation factor 4 gamma 1	EIF4G1;EIF4G1 variant protein	0.264841	0.210535	0.160334	0.216866	0.180999	0.185608	0.152406	0.187745	3	2	2	3	8	10	8	7
	CD166 antigen	ALCAM	0.211854	0.281124	NaN	NaN	0.18122	0.178017	0.261753	0.188055	1	1	0	0	3	4	2	3
	Nck-associated protein 1	NCKAP1	NaN	NaN	NaN	NaN	0.181281	0.18185	NaN	0.168275	0	0	0	0	1	4	0	1
	Polypeptide N-acetylgalactosaminyltransferase 2;Polypeptide N-acetylgalactosaminyltransferase 2 soluble form;Polypeptide N-acetylgalactosaminyltransferase	GALNT2	NaN	NaN	0.328268	NaN	0.181535	0.174263	0.219841	0.224824	0	0	3	0	4	5	3	3
	3-hydroxyisobutyryl-CoA hydrolase, mitochondrial	HIBCH	NaN	NaN	NaN	NaN	0.181669	0.110526	NaN	0.0870356	0	0	0	0	4	1	0	2
	Coatomer subunit delta	ARCN1;DKFZp686M09245	0.231053	NaN	0.264544	0.116319	0.181689	0.186661	0.144714	0.15209	1	0	1	1	5	4	5	5
	Copine-1	CPNE1	0.111087	0.224458	0.134641	0.199808	0.181743	0.146801	0.18582	0.180496	1	1	2	2	5	4	5	5
	Protein FAM91A1	FAM91A1	NaN	NaN	NaN	NaN	0.181937	NaN	NaN	NaN	0	0	0	0	1	0	0	0
	Rho guanine nucleotide exchange factor 17	ARHGEF17	NaN	NaN	NaN	NaN	0.182118	NaN	NaN	NaN	0	0	0	0	1	0	0	0
	Methylmalonyl-CoA mutase, mitochondrial	MUT	NaN	NaN	NaN	NaN	0.182185	0.127316	0.220376	0.293091	0	0	0	0	2	1	2	2
	RNA binding motif protein, X-linked-like-1;RNA-binding motif protein, X chromosome;RNA-binding motif protein, X chromosome, N-terminally processed	RBMX;RBMXL1	NaN	NaN	NaN	0.0470373	0.182258	0.187012	NaN	0.392522	0	0	0	1	2	2	0	1
	Rho-related GTP-binding protein RhoC	RHOC	NaN	NaN	NaN	NaN	0.182392	0.172576	0.18298	0.17235	0	0	0	0	1	2	1	2
	Microtubule-associated protein RP/EB family member 1	MAPRE1	NaN	NaN	NaN	NaN	0.182613	0.18684	0.121188	NaN	0	0	0	0	2	2	1	0
	Protein transport protein Sec31A	SEC31A	0.170124	0.159657	0.179642	0.126248	0.182666	0.174829	0.183793	0.155641	1	2	4	2	9	10	7	7
	Malate dehydrogenase;Malate dehydrogenase, mitochondrial	MDH2	0.317639	0.307345	0.193665	0.155505	0.182926	0.163411	0.116491	0.0782025	2	3	3	2	5	4	6	6
	ORM1-like protein 3	ORMDL3	NaN	NaN	NaN	NaN	0.18308	0.191697	0.18296	NaN	0	0	0	0	1	1	1	0
	Mitochondrial-processing peptidase subunit beta	PMPCB	NaN	NaN	NaN	NaN	0.183153	0.114111	NaN	NaN	0	0	0	0	2	1	0	0
	Inverted formin-2	INF2	0.217485	0.213917	0.223536	0.286143	0.183347	0.219366	0.18189	0.216405	1	2	1	1	4	4	5	8
	Syntaxin-12	STX12	NaN	NaN	NaN	NaN	0.183353	0.138748	0.118453	0.110732	0	0	0	0	1	2	1	1
	Proteasome subunit alpha type;Proteasome subunit alpha type-5	PSMA5	0.130934	0.149204	0.154584	0.156574	0.183647	0.199443	0.119183	0.149833	1	1	1	1	1	1	2	2
	PRA1 family protein 3	ARL6IP5	0.276788	0.13773	0.101471	NaN	0.183667	0.18507	0.163005	0.156837	3	1	1	0	2	4	2	3
	Protein FAM98B	FAM98B	NaN	NaN	NaN	NaN	0.183727	0.196213	0.127491	0.135187	0	0	0	0	1	1	1	1
	X-ray repair cross-complementing protein 6	XRCC6	NaN	NaN	NaN	0.208335	0.18374	0.210684	0.173793	0.217111	0	0	0	1	5	4	8	6
	Probable inactive glycosyltransferase 25 family member 3	CERCAM	NaN	NaN	NaN	NaN	0.183773	0.187071	0.214244	0.147252	0	0	0	0	1	1	1	3
	Enoyl-CoA delta isomerase 1, mitochondrial	ECI1;DCI	0.176487	0.276128	0.311124	NaN	0.18388	0.138837	0.18173	0.156588	1	1	1	0	1	1	1	1
	Ubiquitin thioesterase OTUB1	OTUB1;DKFZp564E242	NaN	NaN	NaN	NaN	0.183993	0.153955	0.0878018	0.10529	0	0	0	0	1	1	1	1
	Ras-related protein Rab-23	RAB23	NaN	0.160708	NaN	NaN	0.184007	0.231035	0.171005	0.169042	0	1	0	0	3	4	1	2
	ER lumen protein-retaining receptor 3;ER lumen protein-retaining receptor 2	KDELR3;KDELR2	NaN	NaN	NaN	0.210628	0.184013	0.117676	NaN	0.0967311	0	0	0	1	1	1	0	1
	Proline-, glutamic acid- and leucine-rich protein 1	PELP1	NaN	NaN	NaN	NaN	0.184818	0.207707	0.108774	0.150491	0	0	0	0	1	1	1	1
	26S proteasome non-ATPase regulatory subunit 2	PSMD2	NaN	0.375737	0.251172	0.159501	0.184865	0.140539	0.135994	0.157838	0	1	1	3	4	6	7	4
	AP-3 complex subunit delta-1	AP3D1	0.241447	0.212326	0.228199	0.204733	0.184891	0.163495	0.147805	0.142514	2	1	1	1	3	3	2	3
	Probable E3 ubiquitin-protein ligase HERC4	HERC4	NaN	NaN	NaN	NaN	0.185011	0.118539	NaN	NaN	0	0	0	0	2	1	0	0
	LisH domain and HEAT repeat-containing protein KIAA1468	KIAA1468	NaN	NaN	NaN	NaN	0.185051	0.188206	NaN	0.179454	0	0	0	0	1	1	0	1
	Unconventional myosin-Ie	MYO1E	NaN	0.442126	0.420401	NaN	0.185263	0.272992	0.215194	0.17031	0	1	2	0	5	1	2	4
	Acylpyruvase FAHD1, mitochondrial	FAHD1	NaN	0.0856867	NaN	NaN	0.185528	0.176758	0.195708	NaN	0	1	0	0	2	3	2	0
	Eukaryotic translation initiation factor 1A, X-chromosomal;Eukaryotic translation initiation factor 1A, Y-chromosomal	EIF1AX;EIF1AY	NaN	NaN	NaN	NaN	0.185754	0.193138	NaN	NaN	0	0	0	0	1	2	0	0
	Serine/threonine-protein phosphatase 2A 65 kDa regulatory subunit A alpha isoform	PPP2R1A	0.206683	0.178429	0.191187	0.207601	0.18582	0.182466	0.155427	0.210391	3	3	1	3	6	7	6	7
	Oligoribonuclease, mitochondrial	REXO2	0.196665	NaN	0.161651	NaN	0.186112	0.166312	0.540441	0.114817	1	0	1	0	1	2	2	1
	Importin-7	IPO7	NaN	NaN	NaN	NaN	0.186264	0.130949	0.149124	0.181763	0	0	0	0	2	4	2	3
	Ubiquitin-associated protein 2-like	UBAP2L	0.186741	0.303999	NaN	NaN	0.186846	0.191226	0.178604	0.275525	1	1	0	0	1	1	1	3
	Exportin-2	CSE1L	NaN	NaN	NaN	NaN	0.186899	0.233046	0.136039	0.132223	0	0	0	0	1	1	2	4
	Ras-related protein Rab-5A	RAB5A	0.196303	0.197019	0.114794	0.107884	0.186913	0.173888	0.229809	0.266163	1	1	1	1	2	2	1	2
	Lamin-B1	LMNB1	NaN	NaN	NaN	NaN	0.186932	0.289763	0.0481775	NaN	0	0	0	0	5	5	2	0
	Beta-hexosaminidase subunit beta;Beta-hexosaminidase subunit beta chain B;Beta-hexosaminidase subunit beta chain A	HEXB	NaN	NaN	NaN	NaN	0.187197	0.145153	0.190716	0.147972	0	0	0	0	6	7	4	2
	Unconventional myosin-IXb	MYO9B variant protein;MYO9B	NaN	NaN	NaN	NaN	0.187362	0.287932	0.169408	0.300464	0	0	0	0	1	2	2	1
	Microsomal glutathione S-transferase 3	MGST3	NaN	NaN	NaN	NaN	0.187382	0.159706	0.230538	0.168931	0	0	0	0	4	2	2	2
	Inhibitor of nuclear factor kappa-B kinase-interacting protein	IKBIP;IKIP	0.401731	0.109409	0.0930281	0.202444	0.187507	0.110455	0.107175	0.0898575	3	3	1	3	8	6	7	10
	Reticulocalbin-3	RCN3	NaN	NaN	0.398435	NaN	0.187804	0.164962	0.18874	0.171349	0	0	1	0	4	4	4	3
	Protein-tyrosine-phosphatase;Tyrosine-protein phosphatase non-receptor type 23	PTPN23	NaN	NaN	NaN	NaN	0.187916	0.202736	NaN	0.187461	0	0	0	0	1	1	0	1
	Casein kinase II subunit alpha	CSNK2A2	NaN	0.0635731	0.390771	NaN	0.188127	NaN	NaN	NaN	0	1	1	0	1	0	0	0
	Heat shock 70 kDa protein 4	HSPA4	0.16618	0.127362	0.110178	NaN	0.18814	0.179123	0.174427	0.163984	2	1	1	0	6	2	7	7
	Prenylcysteine oxidase 1	PCYOX1	NaN	0.18725	NaN	0.113499	0.188384	0.136494	NaN	0.416512	0	1	0	1	6	3	0	2
	Phosphatidate cytidylyltransferase;Phosphatidate cytidylyltransferase 2	CDS2	NaN	NaN	NaN	NaN	0.188457	NaN	NaN	NaN	0	0	0	0	1	0	0	0
	Thioredoxin	TXN	0.112594	0.114213	0.0890483	0.1507	0.188562	0.181857	0.132494	0.168032	2	2	2	3	4	6	1	2
	Vesicle-associated membrane protein-associated protein A	VAPA	NaN	NaN	NaN	0.151939	0.188575	0.162058	0.16522	0.206103	0	0	0	1	3	1	1	2
	ADP-ribosylation factor-like protein 8A	ARL8A	NaN	NaN	NaN	NaN	0.188608	0.259023	NaN	NaN	0	0	0	0	2	1	0	0
	Procollagen-lysine,2-oxoglutarate 5-dioxygenase 3	PLOD3	NaN	NaN	0.235404	0.293186	0.188615	0.16311	0.122129	0.124604	0	0	1	1	5	5	6	7
	Elongation factor Ts;Elongation factor Ts, mitochondrial	TSFM	NaN	NaN	NaN	NaN	0.189575	0.15941	NaN	NaN	0	0	0	0	1	1	0	0
	Voltage-dependent anion-selective channel protein 3	VDAC3	NaN	NaN	NaN	NaN	0.189608	NaN	0.551066	0.0558404	0	0	0	0	3	0	2	1
	60S ribosomal protein L24	RPL24	0.220139	0.198153	0.202081	0.166819	0.18964	0.186118	0.154727	0.175571	3	3	3	2	3	3	5	4
	Cyclin-G-associated kinase	GAK	NaN	NaN	NaN	NaN	0.18966	0.273952	NaN	NaN	0	0	0	0	1	1	0	0
	Kinesin light chain 1	KNS2;KLC1	0.206028	0.241142	NaN	NaN	0.189752	0.18412	0.178739	0.140561	2	2	0	0	4	7	4	2
	Beta-1-syntrophin	SNTB1	NaN	NaN	NaN	NaN	0.189988	0.205264	0.145796	0.187408	0	0	0	0	1	2	1	1
	Biliverdin reductase A	BLVRA	NaN	NaN	NaN	NaN	0.190001	0.231756	0.177807	0.169559	0	0	0	0	1	2	1	1
	Copine-3	CPNE3	NaN	0.174659	NaN	0.481615	0.190251	0.213768	0.127689	0.387473	0	1	0	1	2	4	1	3
	Protein transport protein Sec24C	SEC24C	NaN	NaN	NaN	NaN	0.19027	0.178348	0.21112	NaN	0	0	0	0	4	3	2	0
	NADH dehydrogenase [ubiquinone] 1 beta subcomplex subunit 8, mitochondrial	NDUFB8	NaN	NaN	NaN	NaN	0.190657	NaN	NaN	NaN	0	0	0	0	1	0	0	0
	Contactin-associated protein 1	CNTNAP1	NaN	NaN	NaN	NaN	0.190749	NaN	NaN	0.255609	0	0	0	0	1	0	0	1
	39S ribosomal protein L19, mitochondrial	MRPL19	NaN	NaN	NaN	NaN	0.190919	0.135584	0.134716	0.174482	0	0	0	0	1	1	1	1
	Wolframin	WFS1	NaN	NaN	NaN	NaN	0.190965	NaN	NaN	NaN	0	0	0	0	1	0	0	0
	Derlin-1	DERL1	0.693543	NaN	NaN	0.472735	0.190991	0.175618	0.188358	0.19205	1	0	0	1	1	1	1	1
	Palmitoyl-protein thioesterase 1	PPT1	NaN	NaN	NaN	NaN	0.190991	NaN	0.17455	0.172439	0	0	0	0	2	0	2	2
	Alcohol dehydrogenase [NADP(+)]	AKR1A1	NaN	NaN	0.174277	0.146496	0.191043	0.178645	0.269107	0.137425	0	0	1	1	2	3	2	1
	Developmentally-regulated GTP-binding protein 2	DRG2	NaN	NaN	NaN	NaN	0.191076	NaN	NaN	NaN	0	0	0	0	1	0	0	0
	V-type proton ATPase 116 kDa subunit a isoform 3;V-type proton ATPase subunit a	TCIRG1	NaN	NaN	NaN	0.135823	0.191226	0.222286	NaN	0.133374	0	0	0	1	3	4	0	1
	Eukaryotic translation initiation factor 5B	EIF5B	NaN	NaN	NaN	NaN	0.191651	0.210011	0.366262	0.218231	0	0	0	0	1	2	3	2
	Tubulin--tyrosine ligase-like protein 12	TTLL12	NaN	NaN	NaN	NaN	0.191664	NaN	NaN	NaN	0	0	0	0	1	0	0	0
	Mitochondrial fission 1 protein	FIS1	NaN	NaN	NaN	NaN	0.191736	0.185562	0.188061	NaN	0	0	0	0	1	1	1	0
	Methylmalonic aciduria type A protein, mitochondrial	MMAA	NaN	NaN	NaN	NaN	0.192037	0.170537	0.132682	0.11032	0	0	0	0	1	1	1	1
	Proteasome subunit beta type;Proteasome subunit beta type-1	PSMB1	NaN	0.178138	NaN	0.153568	0.192043	NaN	0.187712	0.142999	0	1	0	1	1	0	3	2
	Chitobiosyldiphosphodolichol beta-mannosyltransferase	ALG1	NaN	NaN	NaN	NaN	0.192148	NaN	NaN	NaN	0	0	0	0	1	0	0	0
	Ras-related GTP-binding protein C;Ras-related GTP-binding protein D	RRAGC;RRAGD	NaN	NaN	NaN	NaN	0.19248	0.197651	NaN	NaN	0	0	0	0	3	3	0	0
	14-3-3 protein theta	YWHAQ	0.248685	0.229358	0.161995	0.165018	0.192911	0.199295	0.397307	0.274516	2	1	2	1	4	5	3	2
	Large proline-rich protein BAG6	BAG6	NaN	NaN	NaN	NaN	0.192943	NaN	NaN	0.292761	0	0	0	0	1	0	0	1
	Tax1-binding protein 1	TAX1BP1	NaN	NaN	NaN	NaN	0.193789	0.205012	NaN	NaN	0	0	0	0	1	1	0	0
	Protein kinase C alpha type;Protein kinase C	PRKCA	0.127263	0.158901	NaN	0.254088	0.194192	0.149696	0.134476	0.0948096	2	1	0	1	3	4	4	4
	Eukaryotic translation initiation factor 3 subunit H	EIF3S3;EIF3H	NaN	0.244376	0.207142	NaN	0.194322	0.197966	0.197077	0.170338	0	1	2	0	2	4	4	3
	Eukaryotic translation initiation factor 6	EIF6	0.18511	0.173239	0.18348	NaN	0.194419	0.160235	NaN	NaN	1	2	2	0	3	3	0	0
	Rho guanine nucleotide exchange factor 2	ARHGEF2	0.163628	0.239289	0.181462	0.175394	0.194698	0.195728	0.194879	0.176114	2	2	2	2	7	8	3	3
	Conserved oligomeric Golgi complex subunit 7	COG7	NaN	NaN	NaN	NaN	0.195378	0.266184	NaN	NaN	0	0	0	0	1	1	0	0
	Acyl-CoA dehydrogenase family member 9, mitochondrial	ACAD9	NaN	NaN	NaN	NaN	0.195566	0.664778	0.283128	0.189417	0	0	0	0	3	4	1	1
	ATP-binding cassette sub-family F member 1	ABCF1	NaN	NaN	NaN	NaN	0.195579	0.199065	0.206859	0.302158	0	0	0	0	1	4	2	3
	Peroxisomal membrane protein PEX14	PEX14	NaN	NaN	NaN	NaN	0.195812	0.197522	NaN	NaN	0	0	0	0	1	1	0	0
	Carbonyl reductase [NADPH] 1	CBR1	NaN	NaN	NaN	NaN	0.196271	NaN	0.122129	0.125324	0	0	0	0	2	0	1	2
	Eukaryotic translation initiation factor 3 subunit E	EIF3E	0.208767	NaN	0.172507	0.359447	0.196981	0.18418	0.17369	0.188299	2	0	1	2	6	6	6	5
	60S ribosomal protein L34	RPL34	NaN	NaN	NaN	NaN	0.197258	0.195126	0.431172	0.354922	0	0	0	0	2	3	1	1
	Catenin beta-1	CTNNB1	0.222643	0.175849	NaN	NaN	0.197664	0.25961	0.183107	0.191691	1	1	0	0	4	3	6	6
	Cytoplasmic FMR1-interacting protein 1	CYFIP1	0.317164	0.338064	0.511432	NaN	0.197773	0.211419	0.15552	0.167125	1	2	1	0	6	6	2	4
	Signal recognition particle subunit SRP68	SRP68	NaN	NaN	NaN	0.218151	0.197876	0.15209	0.153482	0.18507	0	0	0	1	4	5	4	3
	Puromycin-sensitive aminopeptidase	NPEPPS	NaN	NaN	NaN	NaN	0.197895	0.172624	0.156908	0.127788	0	0	0	0	5	6	5	3
	Integrin alpha-3;Integrin alpha-3 heavy chain;Integrin alpha-3 light chain	ITGA3	NaN	NaN	0.333587	NaN	0.197934	0.239908	0.166812	0.150353	0	0	1	0	7	3	3	3
	NADH dehydrogenase [ubiquinone] iron-sulfur protein 8, mitochondrial	NDUFS8	NaN	NaN	NaN	NaN	0.198082	0.157788	NaN	0.23586	0	0	0	0	2	1	0	1
	Src substrate cortactin	CTTN;EMS1	0.272357	0.296745	0.216141	0.225299	0.198159	0.198378	0.17822	0.171692	4	4	2	4	8	10	7	6
	Nascent polypeptide-associated complex subunit alpha;Nascent polypeptide-associated complex subunit alpha, muscle-specific form	NACA	0.248764	0.248792	NaN	NaN	0.198217	0.148364	0.197895	0.167797	1	1	0	0	2	1	2	2
	Ephrin type-A receptor 2;Receptor protein-tyrosine kinase	EPHA2	NaN	NaN	NaN	NaN	0.19823	0.140805	0.106505	0.146386	0	0	0	0	4	3	3	2
	AFG3-like protein 2	AFG3L2	NaN	NaN	NaN	0.933586	0.198352	0.401774	0.617137	0.659064	0	0	0	1	2	2	1	1
	5-AMP-activated protein kinase catalytic subunit alpha-1	PRKAA1	0.925082	0.248984	NaN	NaN	0.198384	0.200365	NaN	0.174386	1	1	0	0	2	2	0	1
	Vesicle-associated membrane protein-associated protein B/C	VAPB	NaN	NaN	NaN	NaN	0.198467	NaN	NaN	NaN	0	0	0	0	1	0	0	0
	Phosphatidylinositol 4-kinase type 2-alpha	PI4K2A	NaN	NaN	NaN	NaN	0.198744	0.197213	0.312034	0.156154	0	0	0	0	1	1	1	2
	Transmembrane protein 165	TMEM165	0.292956	0.298925	0.274242	0.215335	0.198866	0.202863	0.237031	0.158872	1	1	1	1	2	2	1	1
	Heterogeneous nuclear ribonucleoprotein U-like protein 1	HNRNPUL1	NaN	NaN	NaN	NaN	0.199597	0.244222	NaN	NaN	0	0	0	0	2	2	0	0
	Aflatoxin B1 aldehyde reductase member 2	AKR7A2	NaN	NaN	NaN	0.0884454	0.199609	0.24501	0.189095	0.208623	0	0	0	1	2	3	3	2
	Sorting nexin-4	SNX4	NaN	NaN	NaN	NaN	0.199782	0.178483	0.0744417	0.0872948	0	0	0	0	1	2	1	1
	Eukaryotic translation initiation factor 3 subunit F	EIF3F	0.242723	0.212549	0.19306	0.194724	0.199866	0.154427	0.212983	0.141307	1	1	1	2	5	2	3	2
	Protein disulfide-isomerase A5	PDIA5	NaN	NaN	0.0771511	0.0429798	0.199981	0.105682	0.240145	0.1358	0	0	1	1	2	3	1	2
	Sphingosine-1-phosphate lyase 1	SGPL1	NaN	NaN	NaN	NaN	0.200006	NaN	NaN	NaN	0	0	0	0	2	0	0	0
	Isocitrate dehydrogenase [NADP] cytoplasmic;Isocitrate dehydrogenase [NADP]	IDH1	NaN	NaN	NaN	NaN	0.200211	0.187877	0.199866	0.188582	0	0	0	0	4	4	3	3
	Sulfhydryl oxidase;Sulfhydryl oxidase 1	QSOX1;BPGF-1	NaN	0.571808	NaN	NaN	0.200959	0.301071	0.358909	0.558791	0	2	0	0	1	2	1	3
	Protein transport protein Sec24B	SEC24B	NaN	NaN	NaN	NaN	0.201087	0.156666	0.255249	0.222758	0	0	0	0	1	1	2	2
	Alpha-L-iduronidase	IDUA	NaN	NaN	NaN	NaN	0.201106	0.320901	NaN	NaN	0	0	0	0	1	1	0	0
	Procollagen-lysine,2-oxoglutarate 5-dioxygenase 1	PLOD1	0.15844	0.170689	0.142801	0.143557	0.201176	0.20701	0.194672	0.177009	5	7	6	7	18	19	12	16
	Spectrin beta chain, non-erythrocytic 1	SPTBN1	0.173499	0.153453	0.142176	0.155348	0.201182	0.193288	0.15522	0.162367	25	23	18	22	60	66	51	50
	Ribosomal L1 domain-containing protein 1	RSL1D1	NaN	NaN	NaN	NaN	0.20145	0.225143	0.206318	0.176989	0	0	0	0	3	4	3	1
	V-type proton ATPase subunit H	ATP6V1H	NaN	0.266017	0.163292	0.18022	0.201947	0.179218	NaN	NaN	0	1	1	1	2	1	0	0
	Aldehyde dehydrogenase, mitochondrial	ALDH2	NaN	NaN	NaN	NaN	0.202316	0.1042	0.172144	0.254427	0	0	0	0	3	3	3	3
	Unconventional myosin-Va	MYO5A	NaN	NaN	NaN	NaN	0.202329	0.173116	NaN	NaN	0	0	0	0	3	1	0	0
	Leucine-rich repeat protein SHOC-2	SHOC2	NaN	NaN	NaN	NaN	0.202348	NaN	NaN	NaN	0	0	0	0	1	0	0	0
	26S proteasome non-ATPase regulatory subunit 5	PSMD5	NaN	NaN	NaN	NaN	0.202393	0.187613	0.234303	0.217411	0	0	0	0	3	2	3	2
	Beta-centractin	ACTR1B	0.157838	NaN	0.135501	0.125943	0.202425	0.107693	0.0827615	0.0846397	1	0	1	1	2	1	1	1
	Protein NOXP20	FAM114A1	NaN	0.288119	NaN	0.230769	0.202482	0.224956	0.196897	0.19203	0	1	0	1	6	5	3	5
	Microsomal glutathione S-transferase 1	MGST1	0.157014	0.173629	0.135135	0.166305	0.202526	0.153726	0.14966	0.156239	1	1	1	1	2	1	1	1
	Cytoplasmic dynein 1 light intermediate chain 2	DYNC1LI2	NaN	NaN	NaN	NaN	0.202666	0.27333	0.196109	0.164648	0	0	0	0	1	3	1	1
	Lysosomal alpha-glucosidase;76 kDa lysosomal alpha-glucosidase;70 kDa lysosomal alpha-glucosidase	GAA	0.336197	0.280938	NaN	NaN	0.203853	0.233669	0.187144	0.14694	1	1	0	0	3	2	4	5
	Ribosome-binding protein 1	RRBP1	0.213014	0.236466	0.152485	0.162248	0.20391	0.208554	0.151132	0.157994	20	17	14	14	30	29	33	36
	Eukaryotic translation initiation factor 3 subunit G	EIF3G	NaN	NaN	NaN	NaN	0.20398	NaN	0.281351	0.28714	0	0	0	0	1	0	2	2
	Transportin-1	TNPO1	0.247911	NaN	0.256046	0.27998	0.20398	0.265295	0.344636	0.178571	1	0	1	2	4	3	2	4
		DKFZp686M0430	NaN	NaN	NaN	NaN	0.204145	0.286932	0.188463	NaN	0	0	0	0	1	1	1	0
	Vesicle-associated membrane protein 3;Vesicle-associated membrane protein 2	VAMP3;VAMP2	0.23452	0.203581	0.172754	0.182004	0.20455	0.185615	0.184964	NaN	1	1	1	1	1	1	2	0
		DPYSL3	0.202406	0.218634	0.152039	0.172911	0.204569	0.211375	0.16989	0.178975	5	7	3	7	13	9	13	8
	UBX domain-containing protein 1	UBXN1	NaN	NaN	NaN	NaN	0.205277	0.284042	0.201769	NaN	0	0	0	0	1	3	1	0
	28S ribosomal protein S9, mitochondrial	MRPS9	NaN	NaN	NaN	NaN	0.206204	0.280384	NaN	NaN	0	0	0	0	1	1	0	0
	Tubulin-specific chaperone E	TBCE	NaN	NaN	NaN	NaN	0.20628	0.209005	NaN	NaN	0	0	0	0	1	1	0	0
	Heterogeneous nuclear ribonucleoprotein K	HNRPK;HNRNPK	0.166854	0.134102	0.108035	0.100719	0.207532	0.212834	0.159862	0.169442	3	3	2	2	13	10	9	10
		TAP1	NaN	NaN	NaN	NaN	0.207714	0.174768	0.203885	0.277723	0	0	0	0	1	1	1	1
	Heat shock protein HSP 90-beta	HSP90AB1	0.177523	0.195093	0.131846	0.149291	0.207971	0.225257	0.180939	0.198891	12	12	10	11	29	24	21	20
	Eukaryotic peptide chain release factor subunit 1	ETF1	0.130276	0.129587	NaN	0.236414	0.208447	0.208973	0.114064	0.136114	2	2	0	1	1	1	1	1
	Extended synaptotagmin-2	ESYT2	0.234825	0.156438	0.0862206	0.21451	0.208473	0.193138	0.172487	0.259703	4	1	1	1	10	11	6	7
	WD repeat-containing protein 61;WD repeat-containing protein 61, N-terminally processed	WDR61	NaN	NaN	NaN	NaN	0.209255	NaN	0.374504	0.275641	0	0	0	0	1	0	1	2
	Band 4.1-like protein 2	EPB41L2	NaN	NaN	NaN	NaN	0.209711	NaN	NaN	NaN	0	0	0	0	1	0	0	0
	Lysosome-associated membrane glycoprotein 1	LAMP1	0.118446	0.169994	0.0788156	0.100825	0.209774	0.197432	0.159932	0.168482	1	1	1	1	2	2	3	3
	Twinfilin-1	TWF1	NaN	NaN	NaN	NaN	0.210136	0.212636	0.218787	0.201603	0	0	0	0	4	3	3	2
	Tyrosine-protein phosphatase non-receptor type;Tyrosine-protein phosphatase non-receptor type 1	PTPN1	NaN	0.0613272	0.0747637	0.150779	0.210242	0.222655	0.172062	0.217338	0	1	1	1	2	3	2	1
	ATP-dependent RNA helicase A	DHX9	NaN	NaN	NaN	NaN	0.210946	0.226228	0.204138	0.189785	0	0	0	0	10	13	4	4
	Myotrophin	MTPN;DKFZp761E1322	0.160919	0.157135	0.14031	0.136629	0.211058	0.189266	0.160468	0.155833	1	1	1	1	2	2	2	2
	Catenin delta-1	CTNND1;DKFZp781O2021	0.178334	0.189378	0.116366	0.169063	0.211064	0.234936	0.18338	0.190487	1	1	1	1	2	3	2	4
	Tumor protein D54	TPD52L2;DKFZp686A1765	0.140665	NaN	0.160905	0.209942	0.211381	0.185528	0.192643	0.184878	2	0	2	1	5	5	6	6
	Ribosome maturation protein SBDS	SBDS	0.237787	0.214312	NaN	NaN	0.211543	0.232999	NaN	NaN	1	1	0	0	2	1	0	0
	Plasminogen activator inhibitor 2	SERPINB2	NaN	NaN	NaN	NaN	0.211729	NaN	NaN	0.189325	0	0	0	0	1	0	0	1
	DnaJ homolog subfamily A member 2	DNAJA2	NaN	NaN	NaN	NaN	0.212071	0.246869	0.197567	0.178517	0	0	0	0	1	2	2	2
	Aldehyde dehydrogenase family 1 member A3	ALDH1A3;DKFZp686G1675	NaN	NaN	NaN	NaN	0.21222	NaN	0.194873	NaN	0	0	0	0	1	0	1	0
	Serpin B6	SERPINB6	0.206771	0.182425	NaN	NaN	0.21222	0.189949	0.136822	0.201508	1	1	0	0	5	5	3	3
	Serine/threonine-protein phosphatase CPPED1	CPPED1	NaN	NaN	NaN	NaN	0.212561	0.194055	NaN	NaN	0	0	0	0	1	2	0	0
	Pinin	PNN	NaN	NaN	NaN	NaN	0.213187	0.200454	NaN	0.232823	0	0	0	0	1	2	0	2
	Endoplasmic reticulum resident protein 44	ERP44	NaN	NaN	0.0939074	NaN	0.213385	NaN	NaN	NaN	0	0	1	0	1	0	0	0
	Ras-related protein Rab-2B	RAB2B	NaN	NaN	NaN	NaN	0.213478	0.220723	NaN	0.16634	0	0	0	0	1	1	0	1
	AP-2 complex subunit alpha-2	AP2A2	NaN	NaN	NaN	NaN	0.213583	0.182686	0.179097	0.17222	0	0	0	0	3	2	2	4
	E3 ubiquitin-protein ligase UBR4	UBR4	NaN	NaN	NaN	NaN	0.213645	0.209986	0.214158	0.223379	0	0	0	0	5	5	3	4
	Vacuolar protein sorting-associated protein 26A	VPS26A	NaN	NaN	NaN	NaN	0.213781	0.20159	0.156204	0.366266	0	0	0	0	4	1	2	1
	Heterogeneous nuclear ribonucleoprotein U-like protein 2	HNRNPUL2;HNRNPUL2-BSCL2	0.254104	0.365583	NaN	NaN	0.213867	0.22943	0.20386	0.174958	2	1	0	0	6	6	11	6
	Methylcrotonoyl-CoA carboxylase subunit alpha, mitochondrial	DKFZp686B20267;MCCC1	NaN	NaN	NaN	NaN	0.214454	NaN	NaN	NaN	0	0	0	0	1	0	0	0
	Microtubule-associated protein 1A;MAP1A heavy chain;MAP1 light chain LC2	MAP1A	0.257477	0.229691	0.165255	0.149436	0.214479	0.187025	0.16862	0.135113	3	2	2	2	10	10	7	8
	Heterogeneous nuclear ribonucleoprotein D-like	HNRNPDL	NaN	0.248843	NaN	NaN	0.214787	0.164278	0.158044	0.150101	0	1	0	0	1	2	2	1
	Adenylate kinase isoenzyme 1	AK1	NaN	NaN	NaN	NaN	0.214867	0.208341	0.174236	NaN	0	0	0	0	5	2	1	0
	Nuclear pore complex protein Nup214	DKFZp686J0330;NUP214	0.290795	NaN	NaN	NaN	0.215077	0.183047	0.216233	0.157221	1	0	0	0	1	1	1	2
	Adenosine kinase	ADK	NaN	NaN	NaN	NaN	0.215169	0.212189	0.180234	0.110344	0	0	0	0	1	1	1	3
	SRA stem-loop-interacting RNA-binding protein, mitochondrial	SLIRP	0.154584	0.184366	NaN	NaN	0.215576	0.212555	0.253475	0.154363	1	1	0	0	2	2	2	3
	Transforming protein RhoA	RHOA;ARHA	0.179184	0.20553	0.142499	0.142499	0.215588	0.214368	0.191141	0.195779	2	3	2	2	1	3	2	2
	Ras GTPase-activating protein 1	RASA1	NaN	NaN	NaN	NaN	0.215729	0.199436	NaN	NaN	0	0	0	0	1	1	0	0
	GDP-fucose protein O-fucosyltransferase 2	POFUT2	NaN	NaN	NaN	NaN	0.216497	0.172569	NaN	0.0475764	0	0	0	0	1	1	0	1
	Protein CutA	CUTA	NaN	NaN	0.17942	0.0947933	0.216767	NaN	0.132201	0.227274	0	0	3	1	1	0	2	1
	Sphingolipid delta(4)-desaturase DES1	DEGS1	NaN	NaN	NaN	NaN	0.216909	0.206551	0.216565	0.240929	0	0	0	0	1	1	1	2
	Drebrin-like protein	DBNL	NaN	NaN	NaN	NaN	0.217099	NaN	NaN	NaN	0	0	0	0	1	0	0	0
	ELMO domain-containing protein 2	ELMOD2	NaN	NaN	NaN	NaN	0.217503	NaN	NaN	0.19386	0	0	0	0	1	0	0	1
	Apolipoprotein L2	APOL2	NaN	NaN	NaN	NaN	0.218029	0.252767	0.159289	0.153059	0	0	0	0	5	2	2	4
	Golgi apparatus protein 1	GLG1	NaN	NaN	NaN	NaN	0.21809	0.385617	0.172583	NaN	0	0	0	0	1	3	1	0
	A-kinase anchor protein 12	AKAP12	NaN	NaN	NaN	NaN	0.218524	0.207111	0.154077	NaN	0	0	0	0	3	5	3	0
	Protein S100-A16	S100A16	0.26142	NaN	NaN	NaN	0.218896	0.203803	0.143205	0.173444	1	0	0	0	1	2	1	3
	Protein diaphanous homolog 1	DIAPH1	NaN	NaN	NaN	NaN	0.219463	0.203238	0.222661	0.173383	0	0	0	0	3	4	1	2
	Protein FAM98A	FAM98A	NaN	NaN	NaN	NaN	0.219744	0.164592	NaN	0.0975869	0	0	0	0	2	2	0	1
	Prefoldin subunit 2	PFDN2	NaN	NaN	NaN	NaN	0.219993	0.203885	0.168399	0.210229	0	0	0	0	3	1	1	2
	Mitochondrial fission factor	MFF	NaN	NaN	NaN	NaN	0.22034	0.235176	NaN	NaN	0	0	0	0	2	1	0	0
	Ras-related protein Rab-21	RAB21	NaN	NaN	0.221796	NaN	0.220583	0.198345	0.194983	0.177774	0	0	1	0	4	1	3	2
	Proteasome subunit alpha type-1;Proteasome subunit alpha type	PSMA1	NaN	NaN	NaN	NaN	0.220601	0.241321	0.129056	0.125813	0	0	0	0	1	1	3	6
	Fragile X mental retardation syndrome-related protein 1	FXR1	NaN	NaN	NaN	NaN	0.220777	0.255997	0.186026	0.217711	0	0	0	0	2	3	1	3
	Protein kinase C and casein kinase substrate in neurons protein 3	PACSIN3	NaN	NaN	NaN	NaN	0.220886	NaN	0.184373	0.244239	0	0	0	0	1	0	2	1
			NaN	NaN	NaN	NaN	0.22116	0.127255	0.12455	NaN	0	0	0	0	3	1	2	0
	Squamous cell carcinoma antigen recognized by T-cells 3	SART3	NaN	NaN	NaN	NaN	0.221402	NaN	0.196503	0.176379	0	0	0	0	1	0	1	1
	Ubiquitin fusion degradation protein 1 homolog	UFD1L;ufd1	NaN	NaN	NaN	NaN	0.221505	NaN	0.270313	0.182519	0	0	0	0	1	0	1	1
	Optineurin	OPTN	NaN	NaN	NaN	NaN	0.221687	0.293111	0.228818	0.229447	0	0	0	0	2	2	1	2
	Uveal autoantigen with coiled-coil domains and ankyrin repeats	UACA	0.186158	0.263932	0.116225	0.186496	0.221911	0.244142	0.153955	0.119819	2	1	1	1	9	8	6	5
	Proteasome-associated protein ECM29 homolog	ECM29	NaN	NaN	NaN	NaN	0.222201	0.175176	NaN	0.215748	0	0	0	0	3	2	0	2
	Splicing factor U2AF 35 kDa subunit	U2AF1	NaN	NaN	NaN	NaN	0.222226	NaN	NaN	0.175958	0	0	0	0	2	0	0	1
	FAS-associated factor 2	FAF2	0.150548	0.135202	NaN	0.139415	0.222268	0.110265	0.128229	0.121482	1	1	0	1	2	1	1	2
	Sphingomyelin phosphodiesterase	SMPD1	NaN	NaN	NaN	NaN	0.222486	0.246176	0.269545	NaN	0	0	0	0	1	1	1	0
	Ubiquitin carboxyl-terminal hydrolase;Probable ubiquitin carboxyl-terminal hydrolase FAF-X	USP9X	0.252956	NaN	NaN	NaN	0.222842	0.243124	0.134222	0.142735	2	0	0	0	4	5	1	2
	Adaptin ear-binding coat-associated protein 2	NECAP2	NaN	NaN	NaN	NaN	0.22312	0.30746	0.23411	0.251065	0	0	0	0	1	2	1	2
	Golgi resident protein GCP60	ACBD3	0.191292	0.273789	0.306139	NaN	0.223277	0.190369	0.194425	0.159452	1	1	1	0	2	2	4	2
	Proteasome subunit alpha type;Proteasome subunit alpha type-7;Proteasome subunit alpha type-7-like	PSMA7;PSMA8;hCG_41772	0.305054	0.507195	0.218542	0.180798	0.224115	0.221875	0.199552	0.171575	2	1	1	2	2	1	5	5
	Phospholipid scramblase 3	TMEM256-PLSCR3;hCG_1987383;PLSCR3	0.322117	NaN	NaN	NaN	0.224205	0.240647	0.185097	0.189338	1	0	0	0	1	1	1	1
	Putative heat shock protein HSP 90-beta 2	HSP90AB2P	0.187725	0.199731	0.134386	0.170414	0.224229	0.224488	0.209205	0.183773	1	2	1	1	2	2	2	2
	ATP-dependent Clp protease ATP-binding subunit clpX-like, mitochondrial	DKFZp586J151;CLPX	NaN	NaN	NaN	NaN	0.224283	NaN	NaN	NaN	0	0	0	0	1	0	0	0
	Vigilin	HDLBP	0.20679	0.222377	0.189194	0.183007	0.224307	0.227208	0.187111	0.173287	6	11	4	3	17	17	14	11
	Leucine-rich repeat flightless-interacting protein 1	LRRFIP1	0.331645	0.333738	0.173479	0.264192	0.224638	0.202832	0.25411	0.275892	2	1	1	2	4	3	1	1
	39S ribosomal protein L46, mitochondrial	MRPL46	NaN	NaN	NaN	NaN	0.225016	NaN	0.190395	0.253631	0	0	0	0	1	0	1	2
	C-Jun-amino-terminal kinase-interacting protein 4	SPAG9	NaN	NaN	NaN	NaN	0.225047	0.23628	0.0175698	0.194977	0	0	0	0	1	2	1	2
	All-trans-retinol 13,14-reductase	RETSAT	NaN	NaN	NaN	NaN	0.225659	0.217895	NaN	NaN	0	0	0	0	1	1	0	0
	Parathymosin	PTMS	NaN	NaN	0.249565	0.311238	0.22594	0.18065	0.169925	0.174004	0	0	1	1	1	1	2	2
	Sodium/potassium-transporting ATPase subunit beta-3	ATP1B3	NaN	NaN	NaN	NaN	0.226006	0.255199	0.220832	0.184924	0	0	0	0	2	1	4	3
	Tensin-1	TNS1	0.237357	0.225749	0.17977	0.196632	0.22603	0.210011	0.186827	0.175584	3	4	4	2	12	8	8	6
	Pyruvate kinase	PKM2	0.229358	0.18989	NaN	NaN	0.22603	0.230822	0.182532	0.168088	1	1	0	0	1	1	2	1
	NADH dehydrogenase [ubiquinone] 1 alpha subcomplex subunit 12	NDUFA12	NaN	NaN	NaN	NaN	0.226066	0.229376	NaN	0.193763	0	0	0	0	1	1	0	1
	Phosphatidylinositol 5-phosphate 4-kinase type-2 gamma	PIP4K2C	NaN	NaN	NaN	NaN	0.22624	0.291077	NaN	NaN	0	0	0	0	1	1	0	0
	ATP-dependent 6-phosphofructokinase, muscle type	PFKM	NaN	NaN	NaN	NaN	0.22627	NaN	0.221232	NaN	0	0	0	0	2	0	1	0
	Prefoldin subunit 3	VBP1	NaN	NaN	NaN	NaN	0.226593	0.251861	0.227465	0.213929	0	0	0	0	3	3	1	3
	Mitogen-activated protein kinase;Mitogen-activated protein kinase 1	MAPK1	0.191344	NaN	NaN	NaN	0.226611	0.568426	0.165366	0.13917	1	0	0	0	3	4	2	3
	Voltage-dependent calcium channel subunit alpha-2/delta-1;Voltage-dependent calcium channel subunit alpha-2-1;Voltage-dependent calcium channel subunit delta-1	CACNA2D1;WUGSC:H_DJ0560O14.1	0.463087	0.182606	0.347024	NaN	0.226617	0.137938	0.113703	0.134544	2	1	2	0	2	5	1	5
	V-type proton ATPase subunit E 1	ATP6V1E1	0.274179	0.296032	0.241706	0.172583	0.226922	0.244256	0.254927	0.276971	1	1	1	1	3	2	3	3
	Programmed cell death protein 6	PDCD6	NaN	NaN	NaN	NaN	0.227376	0.210485	NaN	NaN	0	0	0	0	1	1	0	0
	Nuclear pore complex protein Nup155	NUP155	NaN	NaN	NaN	NaN	0.227513	0.294488	0.254888	NaN	0	0	0	0	2	2	2	0
	Multidrug resistance-associated protein 1	ABCC1;MRP;DKFZp781G125	0.186185	NaN	NaN	NaN	0.227817	0.304522	0.178172	0.196484	1	0	0	0	3	2	2	2
	Glutaredoxin-1	GLRX	0.204404	0.217748	NaN	0.24873	0.227901	0.235538	0.194795	0.216049	1	1	0	1	1	1	3	3
	Golgi reassembly-stacking protein 2	GORASP2	NaN	NaN	NaN	NaN	0.227942	0.295124	0.231886	0.194711	0	0	0	0	3	4	1	2
	ATPase ASNA1	ASNA1	NaN	NaN	NaN	NaN	0.22805	0.188641	NaN	0.127887	0	0	0	0	2	2	0	1
	Poly [ADP-ribose] polymerase 4	PARP4	0.1596	NaN	NaN	NaN	0.228627	0.158773	0.170826	0.122738	1	0	0	0	7	7	2	2
	26S proteasome non-ATPase regulatory subunit 13	PSMD13	0.440603	0.2041	NaN	NaN	0.228657	0.188727	0.124543	0.110692	2	1	0	0	3	4	6	4
	Ezrin	EZR;RDX	NaN	NaN	NaN	NaN	0.228931	0.394229	NaN	0.264663	0	0	0	0	1	3	0	2
	45 kDa calcium-binding protein	SDF4	0.377633	NaN	NaN	NaN	0.228978	0.191122	0.281934	NaN	1	0	0	0	1	1	2	0
	Eukaryotic translation initiation factor 3 subunit K	EIF3K	NaN	NaN	NaN	NaN	0.22899	NaN	0.0922212	0.0586561	0	0	0	0	2	0	1	1
	Nodal modulator 1	NOMO1	NaN	0.247719	0.251805	0.452325	0.229269	0.224096	0.207977	0.213744	0	2	1	3	15	12	11	14
	Putative protein FAM10A4;Putative protein FAM10A5;Hsc70-interacting protein	ST13;ST13P4;ST13P5;hCG_1990625	0.230384	0.252158	0.203682	0.196225	0.229323	0.204917	0.230822	0.204202	2	1	2	1	2	2	1	1
	Pseudouridylate synthase 7 homolog	PUS7	NaN	0.604806	NaN	NaN	0.22937	0.996836	NaN	0.127537	0	1	0	0	1	1	0	2
	Phosphatidylinositide phosphatase SAC1	SACM1L	NaN	NaN	NaN	NaN	0.229471	0.194055	NaN	NaN	0	0	0	0	3	2	0	0
	Signal recognition particle 19 kDa protein	SRP19	NaN	NaN	NaN	NaN	0.229536	0.221451	0.169346	0.132479	0	0	0	0	2	2	2	1
	DnaJ homolog subfamily C member 3	DNAJC3	NaN	NaN	NaN	NaN	0.229554	0.1602	0.183087	NaN	0	0	0	0	1	2	1	0
	ER membrane protein complex subunit 4	EMC4	NaN	NaN	NaN	NaN	0.229554	0.205807	0.224036	0.236245	0	0	0	0	1	1	1	1
	TAR DNA-binding protein 43	TARDBP	0.179231	NaN	0.143931	0.163712	0.229566	0.231207	0.152657	0.161433	2	0	1	1	3	3	4	2
	Splicing factor, proline- and glutamine-rich	SFPQ	0.184672	0.191056	0.145409	0.176785	0.229584	0.215274	0.200639	0.185183	2	3	2	3	5	5	8	7
	Wiskott-Aldrich syndrome protein family member 2;Wiskott-Aldrich syndrome protein family member 3	WASF2;WASF3	NaN	0.217099	0.0632134	0.117652	0.229833	0.234074	0.200371	0.193106	0	1	1	1	2	2	2	2
	PDZ and LIM domain protein 4	PDLIM4	0.283616	0.27815	0.21209	0.225539	0.230147	0.229447	0.208905	0.179864	2	2	2	2	3	3	3	3
	Triple functional domain protein	TRIO	NaN	NaN	NaN	NaN	0.230349	0.197387	NaN	0.131839	0	0	0	0	1	1	0	1
	DNA-(apurinic or apyrimidinic site) lyase;DNA-(apurinic or apyrimidinic site) lyase, mitochondrial	APEX1	NaN	NaN	NaN	NaN	0.23087	0.304909	NaN	NaN	0	0	0	0	5	3	0	0
	Alpha-adducin	ADD1;LA04NC01-25A3.2-001	0.297136	NaN	NaN	NaN	0.230959	0.224259	0.154556	0.174618	1	0	0	0	8	5	3	4
	Poly(rC)-binding protein 1	PCBP1	0.187302	0.172795	0.153504	0.162696	0.231301	0.231768	0.184818	0.215569	3	2	5	4	5	6	7	4
	Ribosome biogenesis regulatory protein homolog	RRS1	NaN	NaN	NaN	NaN	0.231319	0.259128	NaN	NaN	0	0	0	0	2	1	0	0
	Glucose-induced degradation protein 8 homolog	GID8	NaN	NaN	NaN	NaN	0.231585	NaN	NaN	0.251995	0	0	0	0	1	0	0	1
	Pyruvate carboxylase, mitochondrial	PC	0.271572	0.301632	0.241067	NaN	0.231644	0.231106	0.218707	0.219177	1	1	1	0	6	6	3	5
	BH3-interacting domain death agonist;BH3-interacting domain death agonist p15;BH3-interacting domain death agonist p13;BH3-interacting domain death agonist p11	BID	NaN	NaN	NaN	NaN	0.231797	NaN	0.237764	0.219433	0	0	0	0	1	0	1	1
	Cell cycle and apoptosis regulator protein 2	CCAR2	NaN	NaN	NaN	NaN	0.232039	0.283652	0.15678	0.175081	0	0	0	0	2	2	2	2
	Vacuolar protein sorting-associated protein 29	DKFZp667O202;VPS29	NaN	NaN	NaN	NaN	0.232145	NaN	NaN	NaN	0	0	0	0	1	0	0	0
	6-phosphogluconolactonase	PGLS	NaN	NaN	NaN	NaN	0.232157	0.192813	0.0783368	0.147485	0	0	0	0	2	2	2	1
	Nucleolin	NCL	0.220692	0.233246	0.236874	0.178571	0.232175	0.21681	0.195139	0.189627	4	4	4	3	13	9	9	10
	Saccharopine dehydrogenase-like oxidoreductase	SCCPDH	NaN	NaN	NaN	NaN	0.232369	0.212772	NaN	0.105514	0	0	0	0	2	1	0	1
	Casein kinase II subunit alpha;Casein kinase II subunit alpha 3	CSNK2A1;CSNK2A3	NaN	NaN	NaN	NaN	0.232517	0.261993	0.263189	0.342551	0	0	0	0	2	2	2	2
	40S ribosomal protein S23	RPS23	0.0860527	0.0895094	0.0634371	0.069532	0.232723	0.0723295	0.350746	0.317019	1	1	1	1	2	2	2	2
	Ras suppressor protein 1	RSU1	0.188608	NaN	0.0779416	NaN	0.232811	0.201705	0.162577	0.101866	1	0	1	0	2	2	4	1
	Dolichyl-phosphate beta-glucosyltransferase	ALG5	NaN	NaN	NaN	NaN	0.233029	0.322025	NaN	NaN	0	0	0	0	1	1	0	0
	Delta(3,5)-Delta(2,4)-dienoyl-CoA isomerase, mitochondrial	ECH1	NaN	NaN	0.0710188	0.0914129	0.23307	0.214201	0.221554	0.169242	0	0	1	1	3	3	3	4
	A-kinase anchor protein 2	AKAP2	0.196936	0.26202	0.178658	0.263818	0.233123	0.314853	0.282475	0.247124	2	1	1	1	6	7	6	9
	Tripeptidyl-peptidase 2	TPP2	NaN	NaN	NaN	NaN	0.233352	0.194159	0.0790175	0.089468	0	0	0	0	3	2	1	2
	Cold shock domain-containing protein E1	CSDE1;UNR	0.194172	0.233775	NaN	NaN	0.233376	0.336584	0.279871	0.222068	1	1	0	0	1	2	1	3
	28S ribosomal protein S35, mitochondrial	MRPS35	NaN	NaN	NaN	NaN	0.233758	0.456593	0.217442	NaN	0	0	0	0	1	1	1	0
	RNA-binding motif, single-stranded-interacting protein 2	RBMS2	NaN	NaN	NaN	NaN	0.233869	0.246023	NaN	NaN	0	0	0	0	2	1	0	0
	Alpha-2-macroglobulin receptor-associated protein	LRPAP1	NaN	NaN	NaN	NaN	0.233986	0.21776	0.179575	0.199718	0	0	0	0	3	1	2	2
	Polypyrimidine tract-binding protein 1	PTBP1	0.248928	0.217503	0.23893	0.221747	0.234368	0.225347	0.187349	0.186998	4	5	4	4	6	7	11	10
	Glucosylceramidase	GBA	NaN	NaN	NaN	NaN	0.234497	0.210073	0.177618	0.217264	0	0	0	0	2	1	3	2
	Eukaryotic translation initiation factor 5	EIF5	NaN	NaN	NaN	NaN	0.23476	0.230011	0.28229	0.729166	0	0	0	0	2	2	1	3
	NADH dehydrogenase [ubiquinone] 1 alpha subcomplex subunit 6	NDUFA6	NaN	NaN	NaN	NaN	0.234766	0.233787	NaN	NaN	0	0	0	0	2	2	0	0
	Charged multivesicular body protein 6	CHMP6	NaN	NaN	NaN	NaN	0.235363	0.221008	0.241666	0.241373	0	0	0	0	1	1	1	1
	Aminopeptidase B	RNPEP	NaN	NaN	NaN	NaN	0.235731	0.57327	0.146452	0.172384	0	0	0	0	2	1	2	3
	39S ribosomal protein L23, mitochondrial	MRPL23	NaN	NaN	NaN	NaN	0.23579	0.302791	0.224223	0.181039	0	0	0	0	2	3	2	2
	SUMO-activating enzyme subunit 2	UBA2	NaN	NaN	NaN	NaN	0.236046	0.211928	NaN	0.164753	0	0	0	0	1	1	0	1
	Histidine--tRNA ligase, cytoplasmic	HRS;HARS	NaN	NaN	NaN	NaN	0.236181	NaN	0.673437	NaN	0	0	0	0	1	0	1	0
	Ras-related protein Rab-34	RAB34	0.187375	0.215101	NaN	0.275551	0.236519	0.259873	NaN	NaN	1	1	0	1	1	1	0	0
	SPATS2-like protein	SPATS2L;DKFZP564A2416	NaN	NaN	NaN	NaN	0.237375	0.265942	NaN	NaN	0	0	0	0	1	1	0	0
	Platelet-activating factor acetylhydrolase IB subunit alpha	PAFAH1B1	NaN	NaN	NaN	NaN	0.237415	0.222474	0.183487	0.223325	0	0	0	0	2	1	1	1
	Serine/threonine-protein phosphatase PP1-beta catalytic subunit;Serine/threonine-protein phosphatase	PPP1CB	NaN	NaN	NaN	NaN	0.237869	0.208711	0.248437	0.290856	0	0	0	0	1	1	2	1
	10 kDa heat shock protein, mitochondrial	EPFP1;HSPE1	NaN	NaN	0.127049	NaN	0.238101	0.106281	NaN	0.249317	0	0	1	0	1	1	0	1
	H/ACA ribonucleoprotein complex subunit 3	NOP10	NaN	NaN	NaN	NaN	0.238246	0.207808	0.150916	NaN	0	0	0	0	1	1	1	0
			NaN	NaN	NaN	NaN	0.238403	0.243003	NaN	NaN	0	0	0	0	1	2	0	0
	Signal recognition particle 54 kDa protein	SRP54	0.280109	NaN	NaN	NaN	0.238455	0.267066	0.223102	0.189588	1	0	0	0	2	2	3	3
	RNA-binding protein with serine-rich domain 1	RNPS1	NaN	NaN	NaN	NaN	0.238861	0.217056	0.184432	0.185329	0	0	0	0	1	1	1	1
		HNRNPC	0.218512	0.201616	0.19968	0.143425	0.239544	0.239249	0.19141	0.206349	4	5	2	3	7	8	6	7
	Pre-mRNA-splicing factor ATP-dependent RNA helicase DHX15	DHX15	NaN	NaN	NaN	NaN	0.239584	0.241067	0.394156	0.244496	0	0	0	0	3	4	2	3
	CD44 antigen	CD44	0.218194	0.189654	0.140642	0.165596	0.239602	0.232864	0.194886	0.202584	8	6	5	6	6	7	7	6
	Kynurenine--oxoglutarate transaminase 3	hCG_23341;CCBL2	NaN	NaN	NaN	NaN	0.239688	NaN	NaN	NaN	0	0	0	0	1	0	0	0
	Ras-related protein Rab-22A	RAB22A	NaN	NaN	NaN	NaN	0.240029	0.352902	NaN	NaN	0	0	0	0	2	2	0	0
	Cytochrome b-c1 complex subunit 1, mitochondrial	UQCRC1	NaN	NaN	NaN	NaN	0.240104	0.360892	NaN	NaN	0	0	0	0	4	1	0	0
	Protein NipSnap homolog 2	GBAS	NaN	NaN	NaN	NaN	0.240145	0.0785593	NaN	NaN	0	0	0	0	1	2	0	0
	Conserved oligomeric Golgi complex subunit 3	COG3	NaN	NaN	NaN	NaN	0.240162	0.257003	NaN	NaN	0	0	0	0	1	1	0	0
	6-phosphogluconate dehydrogenase, decarboxylating	PGD	0.633874	0.519508	NaN	0.672357	0.24075	0.163593	0.259029	0.32196	1	1	0	1	4	4	3	1
	Calcium/calmodulin-dependent protein kinase type II subunit gamma	CAMK2G	NaN	NaN	NaN	NaN	0.2417	NaN	NaN	NaN	0	0	0	0	1	0	0	0
	Collagen alpha-1(VI) chain	COL6A1	0.242545	0.231921	0.0468629	0.0452786	0.241815	0.241976	0.155206	0.148697	16	17	18	22	30	33	33	43
	Nucleolar complex protein 2 homolog	NOC2L	NaN	NaN	NaN	NaN	0.241971	0.193802	NaN	NaN	0	0	0	0	1	1	0	0
	Cathepsin D;Cathepsin D light chain;Cathepsin D heavy chain	CTSD	0.173068	0.164746	0.182098	0.119819	0.242011	0.25051	0.223295	0.210273	2	3	3	2	7	7	7	8
	Proteasome subunit beta type-4	PSMB4	NaN	0.248414	0.263845	NaN	0.242223	0.221305	0.160729	0.143366	0	1	2	0	2	2	3	3
	Golgin subfamily B member 1	GOLGB1	NaN	NaN	NaN	NaN	0.242367	0.22254	0.248589	0.235632	0	0	0	0	1	1	2	2
	CD97 antigen;CD97 antigen subunit alpha;CD97 antigen subunit beta	CD97	NaN	NaN	NaN	NaN	0.24239	0.252772	0.214639	0.275294	0	0	0	0	2	3	3	1
	Heterogeneous nuclear ribonucleoprotein R	HNRPR;DKFZp686A13234;HNRNPR	0.139007	0.14702	NaN	0.123898	0.242917	0.225053	0.240202	0.118772	1	1	0	1	4	5	4	4
	Sodium/potassium-transporting ATPase subunit alpha-1	ATP1A1	0.17141	0.189141	0.153833	0.169187	0.242998	0.247186	0.184546	0.181448	5	3	2	5	13	13	11	13
	Pyruvate dehydrogenase protein X component, mitochondrial	PDHX	NaN	NaN	NaN	NaN	0.243444	0.201297	0.133967	0.169518	0	0	0	0	1	2	1	1
	U4/U6.U5 tri-snRNP-associated protein 2	USP39	NaN	NaN	NaN	NaN	0.243485	0.251015	NaN	NaN	0	0	0	0	1	1	0	0
	Protein FAM160B1	FAM160B1	NaN	NaN	NaN	NaN	0.243908	0.189581	NaN	NaN	0	0	0	0	1	2	0	0
	Collagen alpha-2(VI) chain	COL6A2	0.251603	0.250049	0.0444411	0.054673	0.244142	0.239011	0.146736	0.138985	16	21	22	20	29	25	29	33
	Pre-B-cell leukemia transcription factor-interacting protein 1	PBXIP1	NaN	NaN	NaN	NaN	0.244154	0.202081	NaN	0.204632	0	0	0	0	1	1	0	1
	RNA-binding protein Raly	RALY	NaN	NaN	NaN	NaN	0.244159	0.242166	0.261595	0.266227	0	0	0	0	2	4	3	2
	Eukaryotic translation initiation factor 2 subunit 2	EIF2S2	0.262961	NaN	NaN	NaN	0.244508	0.211742	0.175006	NaN	1	0	0	0	1	2	2	0
	U2 small nuclear ribonucleoprotein B	SNRPB2	NaN	NaN	NaN	NaN	0.244696	0.27179	NaN	NaN	0	0	0	0	2	1	0	0
	Proteasomal ubiquitin receptor ADRM1	ADRM1	NaN	NaN	NaN	NaN	0.24501	0.245243	0.205757	0.180019	0	0	0	0	2	1	1	2
	Protein disulfide-isomerase A4	PDIA4	NaN	NaN	NaN	0.0993182	0.245272	0.0711456	0.138377	0.162283	0	0	0	1	2	3	5	6
	Serine/threonine-protein kinase Nek9	NEK9	NaN	NaN	NaN	NaN	0.245346	NaN	NaN	0.215902	0	0	0	0	1	0	0	1
	Non-specific serine/threonine protein kinase;Serine/threonine-protein kinase PAK 2;PAK-2p27;PAK-2p34;Serine/threonine-protein kinase PAK 1;Serine/threonine-protein kinase PAK 3	PAK2;PAK1;PAK3	NaN	NaN	NaN	NaN	0.245539	0.283811	0.227208	0.187844	0	0	0	0	1	1	1	1
	Transmembrane 9 superfamily member 2	TM9SF2	NaN	NaN	NaN	NaN	0.245778	0.27777	NaN	0.183367	0	0	0	0	2	1	0	1
	Histone H2A.V;Histone H2A.Z;Histone H2A	H2AFV;H2AFZ	0.173718	NaN	NaN	NaN	0.245915	0.161447	0.247113	0.160334	1	0	0	0	1	2	3	4
	Xaa-Pro aminopeptidase 1	XPNPEP1	NaN	NaN	NaN	NaN	0.245989	0.194964	0.18719	0.172322	0	0	0	0	1	1	1	1
	Alpha-N-acetylglucosaminidase;Alpha-N-acetylglucosaminidase 82 kDa form;Alpha-N-acetylglucosaminidase 77 kDa form	NAGLU;ufHSD2	NaN	NaN	NaN	NaN	0.246125	NaN	0.219214	0.220546	0	0	0	0	2	0	1	2
	cAMP-dependent protein kinase type I-alpha regulatory subunit;cAMP-dependent protein kinase type I-alpha regulatory subunit, N-terminally processed	DKFZp779L0468;PRKAR1A	0.223825	0.236029	0.249886	0.237258	0.246545	0.246205	0.194977	0.211425	1	1	1	1	3	4	3	2
	Keratin, type I cytoskeletal 14	KRT14	0.219738	0.139518	0.139252	0.226437	0.246636	0.0996831	0.0337399	0.0388599	6	4	3	2	4	3	1	3
	Transaldolase	TALDO1	NaN	0.267464	NaN	0.218951	0.246823	0.243954	0.187666	0.188615	0	2	0	1	3	3	2	3
	Catalase	CAT	NaN	NaN	NaN	NaN	0.246954	NaN	NaN	NaN	0	0	0	0	2	0	0	0
	Glutamate dehydrogenase;Glutamate dehydrogenase 1, mitochondrial;Glutamate dehydrogenase 2, mitochondrial	GLUD1;GLUD2	0.174992	0.212276	NaN	0.125125	0.247039	0.24943	0.197612	0.184166	3	4	0	4	16	17	12	15
	Ras-related protein Rab-7a	RAB7A	0.201316	0.203511	0.15919	0.167929	0.24709	0.237276	0.23824	0.234438	4	3	4	3	9	8	7	7
	Switch-associated protein 70	SWAP70	NaN	NaN	NaN	NaN	0.247707	0.27324	NaN	NaN	0	0	0	0	1	1	0	0
	Myb-binding protein 1A	MYBBP1A	NaN	NaN	NaN	NaN	0.247894	0.251099	NaN	0.330468	0	0	0	0	2	3	0	1
	Ragulator complex protein LAMTOR5	LAMTOR5	0.180536	NaN	0.150952	NaN	0.248273	0.259018	NaN	0.397634	1	0	1	0	1	1	0	1
	Protein S100-A13	S100A13	NaN	NaN	NaN	0.150346	0.248346	0.210753	0.165826	0.188838	0	0	0	1	4	4	2	3
	Cytosolic acyl coenzyme A thioester hydrolase	ACOT7	0.205675	0.177192	NaN	NaN	0.248409	0.206059	0.230467	0.205946	1	1	0	0	3	3	3	3
	Pyrroline-5-carboxylate reductase 2;Pyrroline-5-carboxylate reductase	PYCR2;P5CR2	NaN	NaN	0.166924	0.0970655	0.248578	0.261284	0.275614	0.245067	0	0	1	1	1	1	2	2
	Lysosome-associated membrane glycoprotein 2	LAMP2	NaN	NaN	0.146656	NaN	0.248657	0.240474	0.190493	0.196316	0	0	1	0	3	2	2	1
	Retinol dehydrogenase 14	RDH14	NaN	NaN	NaN	NaN	0.248939	0.344988	0.145737	0.140783	0	0	0	0	2	1	2	1
	Protein YIPF;Protein YIPF5	YIPF5	NaN	NaN	NaN	NaN	0.249125	0.248035	0.158554	0.1828	0	0	0	0	1	1	1	1
	Far upstream element-binding protein 1	FUBP1	NaN	NaN	NaN	NaN	0.249615	0.246449	0.331971	0.315846	0	0	0	0	1	1	1	1
	Fibronectin type III domain-containing protein 3B	FNDC3B	NaN	NaN	NaN	NaN	0.250223	0.309707	0.18787	0.199872	0	0	0	0	4	3	1	1
	NEDD8-conjugating enzyme Ubc12	UBE2M	NaN	NaN	NaN	NaN	0.250335	0.220662	0.246579	0.283693	0	0	0	0	1	1	1	2
	Carnitine O-palmitoyltransferase 2, mitochondrial	CPT2	NaN	NaN	NaN	NaN	0.250414	NaN	0.0667994	0.0207791	0	0	0	0	1	0	1	1
	Luc7-like protein 3	CROP;LUC7L3	NaN	NaN	NaN	NaN	0.250723	0.21459	NaN	NaN	0	0	0	0	1	2	0	0
	Oxysterol-binding protein;Oxysterol-binding protein-related protein 8	OSBPL8;DKFZp686C0249	NaN	NaN	NaN	0.335703	0.250818	0.311465	0.243135	0.231673	0	0	0	1	1	2	2	1
	NADH dehydrogenase [ubiquinone] 1 alpha subcomplex subunit 13	NDUFA13	NaN	NaN	NaN	NaN	0.250886	NaN	0.0784302	0.0854116	0	0	0	0	2	0	1	1
	Exocyst complex component 7	EXOC7;DKFZp686P1551	NaN	NaN	NaN	NaN	0.251435	0.204341	0.223138	NaN	0	0	0	0	2	1	1	0
	Myristoylated alanine-rich C-kinase substrate	MARCKS	0.257587	0.212828	0.140362	0.221117	0.251587	0.246239	0.221996	0.207268	4	4	3	2	4	7	3	3
	28S ribosomal protein S29, mitochondrial	DAP3;MRPS29	NaN	NaN	NaN	NaN	0.251648	0.242585	NaN	NaN	0	0	0	0	2	1	0	0
	Eukaryotic translation initiation factor 3 subunit I	EIF3I	0.264538	0.290186	0.230236	0.209342	0.251855	0.270903	0.218323	0.236927	1	1	1	1	2	4	1	2
	Deoxyribose-phosphate aldolase	DERA	NaN	NaN	NaN	NaN	0.252599	0.412031	NaN	NaN	0	0	0	0	2	2	0	0
	AP2-associated protein kinase 1	AAK1	NaN	NaN	NaN	NaN	0.253101	0.271668	NaN	0.289035	0	0	0	0	2	2	0	1
	Melanoma inhibitory activity protein 3	MIA3	NaN	NaN	NaN	NaN	0.253492	0.246767	0.190749	0.176806	0	0	0	0	1	1	1	1
	Protein sel-1 homolog 1	SEL1L	NaN	NaN	NaN	NaN	0.253653	0.220255	0.205763	NaN	0	0	0	0	3	1	1	0
	Type-1 angiotensin II receptor-associated protein	AGTRAP	NaN	NaN	NaN	NaN	0.253893	0.229323	0.217962	0.222032	0	0	0	0	1	1	1	1
	Ras-related protein Rap-2c;Ras-related protein Rap-2a	RAP2C;RAP2A	NaN	NaN	NaN	NaN	0.254038	0.196368	NaN	0.160285	0	0	0	0	2	2	0	1
	Sorting nexin-1	SNX1	NaN	NaN	NaN	NaN	0.254154	NaN	0.229115	NaN	0	0	0	0	2	0	2	0
	Cation-independent mannose-6-phosphate receptor	IGF2R	0.209973	0.156581	0.220182	0.225593	0.254355	0.227757	0.231396	0.222534	2	3	1	1	5	5	5	4
	Protein transport protein Sec24D	SEC24D	NaN	NaN	NaN	NaN	0.254371	0.27119	0.190388	0.151147	0	0	0	0	2	2	3	1
	ELAV-like protein 1	ELAVL1	0.231691	NaN	NaN	0.262705	0.254521	0.263775	0.194588	0.220054	1	0	0	1	3	2	3	2
	Sorting nexin-2	SNX2	NaN	NaN	NaN	NaN	0.254599	0.289137	0.156154	0.182285	0	0	0	0	3	3	3	3
	DnaJ homolog subfamily A member 1	DNAJA1;HDJ2	NaN	NaN	NaN	NaN	0.254677	0.306095	0.150902	0.28625	0	0	0	0	2	2	2	1
	Protein S100-A6;Protein S100	S100A6	0.250611	0.251872	0.19069	0.193483	0.254788	0.255409	0.203117	0.188206	1	1	1	1	2	2	2	2
	Enhancer of rudimentary homolog	ERH	NaN	NaN	NaN	NaN	0.25501	0.289364	0.228484	0.24189	0	0	0	0	1	1	1	1
	Epidermal growth factor receptor substrate 15	EPS15	NaN	NaN	NaN	NaN	0.255016	0.201182	0.330104	NaN	0	0	0	0	2	1	1	0
	Neuropathy target esterase	PNPLA6	NaN	NaN	NaN	NaN	0.255088	0.246648	0.161559	NaN	0	0	0	0	2	1	1	0
	AP-1 complex subunit mu-1;AP-1 complex subunit mu-2	AP1M1;AP1M2	NaN	NaN	NaN	NaN	0.255121	0.236064	0.293201	0.287496	0	0	0	0	2	2	2	2
	Elongation factor Tu GTP-binding domain-containing protein 1	EFTUD1	NaN	NaN	NaN	NaN	0.255238	0.239492	0.241355	0.26613	0	0	0	0	2	1	1	1
	Structural maintenance of chromosomes protein;Structural maintenance of chromosomes protein 3	SMC3	NaN	NaN	NaN	NaN	0.255287	NaN	NaN	NaN	0	0	0	0	1	0	0	0
	Far upstream element-binding protein 3	FUBP3	NaN	NaN	NaN	NaN	0.255293	0.234133	0.271737	0.259829	0	0	0	0	6	2	2	2
	Splicing factor U2AF 65 kDa subunit	U2AF2	NaN	NaN	NaN	NaN	0.255365	0.241677	0.179548	0.350329	0	0	0	0	1	1	2	1
	Suppressor of G2 allele of SKP1 homolog	SUGT1	0.792514	NaN	0.769569	NaN	0.255554	0.304996	0.306365	0.330526	1	0	1	0	1	1	1	1
	Heterogeneous nuclear ribonucleoprotein U	HNRNPU;HNRPU	0.222195	0.244279	0.235515	0.231284	0.256013	0.259232	0.203891	0.207915	5	7	6	4	13	16	11	12
	Eukaryotic translation initiation factor 3 subunit J	EIF3J	NaN	NaN	NaN	NaN	0.256273	NaN	0.228395	NaN	0	0	0	0	1	0	1	0
	Desmoplakin	DSP;DSP variant protein	NaN	0.358263	NaN	NaN	0.256638	0.242172	0.182379	0.211916	0	2	0	0	7	10	6	5
	Mitogen-activated protein kinase kinase kinase kinase 4;Misshapen-like kinase 1;TRAF2 and NCK-interacting protein kinase	MAP4K4;MINK1;TNIK	NaN	NaN	NaN	NaN	0.256655	0.266722	NaN	0.216872	0	0	0	0	4	3	0	1
	Prefoldin subunit 5	PFDN5	0.440143	0.434639	NaN	0.377993	0.256705	0.294602	0.525482	0.36375	1	1	0	1	2	2	1	2
	Magnesium transporter protein 1	MAGT1	NaN	NaN	0.0601574	0.0728955	0.256727	0.133336	0.10297	0.14627	0	0	1	1	1	1	2	3
	Plasminogen activator inhibitor 1 RNA-binding protein	DKFZp686P17171;SERBP1	0.26986	0.256892	0.211132	0.215748	0.256865	0.252917	0.180321	0.225862	2	2	2	2	5	3	3	2
	Dynamin-like 120 kDa protein, mitochondrial;Dynamin-like 120 kDa protein, form S1	OPA1	NaN	NaN	NaN	NaN	0.257003	0.193158	NaN	0.151514	0	0	0	0	1	2	0	1
	26S proteasome non-ATPase regulatory subunit 4	PSMD4	NaN	NaN	NaN	NaN	0.257141	0.255154	0.224926	0.223904	0	0	0	0	1	1	2	1
	Catenin alpha-1	CTNNA1	0.259753	NaN	NaN	NaN	0.257389	0.273171	0.215668	0.213682	1	0	0	0	5	6	6	7
	Niban-like protein 1	FAM129B	0.285628	0.282068	0.225611	0.179851	0.25821	0.271286	0.221584	0.243061	5	5	3	5	11	10	8	9
	Ras-related protein Rab-13	RAB13;hCG_1996054	NaN	NaN	NaN	NaN	0.258963	0.268343	0.219622	0.26233	0	0	0	0	2	2	1	1
	Target of Myb protein 1	TOM1	0.310887	0.297161	0.156403	0.232629	0.258968	0.30457	0.268412	0.240601	1	1	1	1	1	2	1	1
	Twinfilin-2	TWF2	0.249486	NaN	NaN	NaN	0.259276	0.233611	0.151003	0.169201	1	0	0	0	2	2	2	1
	N-acylneuraminate cytidylyltransferase	CMAS	NaN	NaN	NaN	NaN	0.25972	NaN	0.157462	0.141432	0	0	0	0	1	0	1	1
	Medium-chain specific acyl-CoA dehydrogenase, mitochondrial	ACADM;DKFZp686M24262	0.0502115	0.0800004	NaN	0.0858848	0.259742	0.149522	0.112074	0.139163	1	1	0	1	3	5	2	2
	116 kDa U5 small nuclear ribonucleoprotein component	U5-116KD;EFTUD2;SNRP116	NaN	NaN	NaN	NaN	0.261295	0.194497	0.199827	0.147027	0	0	0	0	4	7	4	2
	Tight junction protein ZO-1	DKFZp686A1195;TJP1;DKFZp686M05161	NaN	NaN	NaN	NaN	0.261469	0.420555	0.26509	0.231957	0	0	0	0	2	2	1	1
	Macrophage-capping protein	CAPG	NaN	NaN	NaN	NaN	0.26148	NaN	NaN	0.17261	0	0	0	0	1	0	0	1
	Pre-mRNA-processing-splicing factor 8	PRPF8	NaN	NaN	NaN	NaN	0.261747	0.246443	0.197516	0.293021	0	0	0	0	6	7	1	1
	Carboxypeptidase;Lysosomal protective protein;Lysosomal protective protein 32 kDa chain;Lysosomal protective protein 20 kDa chain	PPGB;CTSA	0.191076	0.23985	0.128776	0.149602	0.262243	0.23531	0.205492	0.176148	1	1	1	1	3	2	3	2
	Far upstream element-binding protein 2	KHSRP	0.196297	NaN	0.385361	NaN	0.262477	0.209823	0.207136	0.206872	1	0	1	0	3	4	4	4
	Bifunctional 3-phosphoadenosine 5-phosphosulfate synthase 1;Sulfate adenylyltransferase;Adenylyl-sulfate kinase	PAPSS1	NaN	NaN	0.23933	0.172	0.262559	0.308193	0.176209	0.167603	0	0	1	1	3	2	2	3
	High mobility group protein B1	HMGB1	NaN	0.184772	NaN	NaN	0.262836	0.257157	0.265629	0.291985	0	1	0	0	3	4	2	2
	Vesicle-associated membrane protein 7	VAMP7	NaN	NaN	NaN	NaN	0.263004	NaN	NaN	NaN	0	0	0	0	1	0	0	0
	Secretory carrier-associated membrane protein 3	SCAMP3	0.204841	0.268503	0.219262	0.194789	0.263069	0.235211	0.157057	0.177855	1	1	2	2	4	3	2	3
	Guanine nucleotide-binding protein subunit alpha-13	GNA13	NaN	NaN	NaN	NaN	0.263335	0.208053	0.16949	0.207845	0	0	0	0	3	2	3	2
	Ras-related protein Rab-12	RAB12	NaN	NaN	NaN	NaN	0.263373	0.262798	NaN	NaN	0	0	0	0	1	1	0	0
	Cleft lip and palate transmembrane protein 1	CLPTM1	NaN	NaN	NaN	NaN	0.26476	0.314514	NaN	NaN	0	0	0	0	1	1	0	0
	CAP-Gly domain-containing linker protein 1	CLIP1	NaN	NaN	NaN	NaN	0.264879	0.248092	0.389354	0.138377	0	0	0	0	2	2	1	1
	SHC-transforming protein 1	SHC1	NaN	NaN	NaN	NaN	0.265241	NaN	NaN	NaN	0	0	0	0	1	0	0	0
	C-1-tetrahydrofolate synthase, cytoplasmic;Methylenetetrahydrofolate dehydrogenase;Methenyltetrahydrofolate cyclohydrolase;Formyltetrahydrofolate synthetase;C-1-tetrahydrofolate synthase, cytoplasmic, N-terminally processed	MTHFD1	0.326114	0.12452	0.412625	0.355778	0.265252	0.249097	NaN	0.772033	1	1	1	1	4	5	0	1
	Liprin-alpha-1	PPFIA1	NaN	NaN	NaN	NaN	0.265521	NaN	NaN	NaN	0	0	0	0	1	0	0	0
	Striatin-4	STRN4	NaN	NaN	NaN	NaN	0.265888	0.153869	NaN	NaN	0	0	0	0	1	2	0	0
	Branched-chain-amino-acid aminotransferase, cytosolic	BCAT1	NaN	NaN	NaN	NaN	0.265937	0.205245	0.225095	0.230118	0	0	0	0	1	1	1	1
	Cytoplasmic dynein 1 intermediate chain 2	DYNC1I2	NaN	NaN	NaN	NaN	0.26634	0.126088	0.213694	0.0863567	0	0	0	0	2	3	2	1
	Adenylosuccinate lyase	ADSL	NaN	NaN	NaN	NaN	0.266453	NaN	NaN	NaN	0	0	0	0	1	0	0	0
	Proteasome subunit beta type-5	PSMB5	0.857513	0.925368	NaN	NaN	0.266599	0.340374	0.297304	0.35102	1	1	0	0	2	2	2	2
	Cathepsin B;Cathepsin B light chain;Cathepsin B heavy chain	CTSB	0.173444	0.291845	0.181803	0.162788	0.266862	0.274584	0.234702	0.24251	4	2	6	3	7	8	4	6
	RNA-binding protein 25	RBM25	NaN	NaN	NaN	NaN	0.267142	0.231679	NaN	0.230917	0	0	0	0	1	1	0	1
	Protein-methionine sulfoxide oxidase MICAL2	MICAL2	NaN	NaN	0.30487	NaN	0.267201	0.200972	0.262444	0.143674	0	0	1	0	4	6	3	3
	Peptidyl-prolyl cis-trans isomerase FKBP1A;Peptidyl-prolyl cis-trans isomerase	FKBP1A;FKBP12-Exin;FKBP12-Exip3;FKBP12-Exip2	NaN	NaN	NaN	NaN	0.267227	0.276385	0.243095	0.251127	0	0	0	0	1	1	2	1
	Integrin beta-1	ITGB1	0.198165	0.206607	0.122753	0.110225	0.267292	0.254405	0.21552	0.228091	7	7	7	10	9	10	14	15
	Eukaryotic translation initiation factor 4 gamma 2	EIF4G2;AAG1	0.248098	NaN	0.4508	0.395679	0.267737	0.225461	0.220929	0.25083	1	0	1	1	2	7	4	4
	Eukaryotic translation initiation factor 3 subunit A	EIF3A	NaN	0.36079	0.213651	0.167825	0.267791	0.272452	0.204645	0.231662	0	1	2	1	9	13	10	14
	Protein LYRIC	MTDH	0.260694	0.211593	NaN	0.210036	0.269166	0.226282	0.193737	0.227125	1	1	0	1	5	7	4	5
	Phospholipid hydroperoxide glutathione peroxidase, mitochondrial;Glutathione peroxidase	GPX4	NaN	NaN	NaN	NaN	0.269908	0.221178	0.222576	0.306658	0	0	0	0	1	1	1	1
	DCC-interacting protein 13-beta	APPL2	NaN	NaN	NaN	NaN	0.270089	0.251872	0.180865	NaN	0	0	0	0	2	1	1	0
	Asparagine synthetase [glutamine-hydrolyzing]	ASNS	NaN	NaN	NaN	NaN	0.270148	0.0998695	0.173444	0.155455	0	0	0	0	2	1	1	2
	Cell surface glycoprotein MUC18	MCAM	NaN	NaN	NaN	NaN	0.270211	0.269556	0.40434	NaN	0	0	0	0	1	1	1	0
	E3 ubiquitin-protein ligase HUWE1	HUWE1	0.230787	0.289944	NaN	0.102849	0.270834	0.244313	0.230787	0.194646	1	1	0	1	4	7	4	5
	Tyrosine-protein phosphatase non-receptor type 12	PTPN12	NaN	NaN	NaN	NaN	0.271031	0.376469	0.299141	0.353784	0	0	0	0	1	1	2	1
	Transmembrane protein 214	TMEM214;DKFZp761L1314	NaN	NaN	NaN	NaN	0.271376	NaN	NaN	NaN	0	0	0	0	1	0	0	0
	Serine/threonine-protein phosphatase;Serine/threonine-protein phosphatase 5	PPP5C	0.367061	0.265052	NaN	NaN	0.271594	0.320195	0.105129	0.17519	1	1	0	0	1	1	2	1
	EH domain-containing protein 1	EHD1	0.16659	0.170874	0.141837	0.0844327	0.271795	0.265543	0.217466	0.210422	2	2	2	1	3	5	8	7
	Heterogeneous nuclear ribonucleoprotein H3	HNRNPH3	NaN	NaN	NaN	0.112885	0.271795	0.255759	0.20498	0.160024	0	0	0	1	1	2	2	3
	ATP-dependent DNA helicase Q1	RECQL	NaN	NaN	NaN	NaN	0.272055	0.278567	0.241528	NaN	0	0	0	0	2	2	1	0
	BAG family molecular chaperone regulator 3	BAG3	NaN	NaN	NaN	NaN	0.272193	0.241712	NaN	0.261829	0	0	0	0	3	3	0	1
	39S ribosomal protein L50, mitochondrial	MRPL50	NaN	NaN	NaN	NaN	0.272299	0.167166	NaN	NaN	0	0	0	0	1	1	0	0
	Non-POU domain-containing octamer-binding protein	NONO	0.29375	0.32741	0.268557	0.270669	0.272584	0.284564	0.240162	0.235649	1	1	1	1	5	2	5	3
	Choline-phosphate cytidylyltransferase A;Choline-phosphate cytidylyltransferase B	PCYT1A;hCG_2002711;PCYT1B	NaN	NaN	NaN	NaN	0.274384	0.284841	NaN	NaN	0	0	0	0	2	1	0	0
	Phospholipase A-2-activating protein	PLAA	NaN	NaN	NaN	NaN	0.274437	0.25756	0.255465	0.215822	0	0	0	0	1	1	1	1
	Unconventional myosin-VI	MYO6	NaN	NaN	NaN	NaN	0.274458	0.169518	0.303282	0.30042	0	0	0	0	7	1	2	2
	Inosine triphosphate pyrophosphatase	ITPA	NaN	NaN	NaN	NaN	0.274995	NaN	NaN	NaN	0	0	0	0	1	0	0	0
	MAP7 domain-containing protein 1	MAP7D1;RPRC1	NaN	NaN	NaN	NaN	0.275273	NaN	NaN	0.24193	0	0	0	0	1	0	0	2
	Plexin-B2	PLXNB2;Nbla00445	NaN	NaN	NaN	NaN	0.276091	0.101269	0.326481	0.335897	0	0	0	0	4	1	3	2
	Probable arginine--tRNA ligase, mitochondrial	RARS2;RARSL	NaN	NaN	NaN	NaN	0.276107	0.317425	0.459711	0.219731	0	0	0	0	3	3	1	1
	Cytochrome b reductase 1	CYBRD1	NaN	NaN	NaN	NaN	0.276139	0.303199	0.273736	0.249142	0	0	0	0	1	1	1	1
	Cell differentiation protein RCD1 homolog	RQCD1	NaN	NaN	NaN	NaN	0.276463	0.254816	0.16044	0.411204	0	0	0	0	1	1	1	1
	Heterogeneous nuclear ribonucleoprotein F;Heterogeneous nuclear ribonucleoprotein F, N-terminally processed	HNRNPF	0.382529	0.287866	NaN	0.282063	0.27649	0.248809	0.237287	0.24239	2	1	0	1	2	2	2	3
	Very-long-chain (3R)-3-hydroxyacyl-CoA dehydratase 3	HACD3	NaN	NaN	NaN	NaN	0.276683	0.271758	0.179696	NaN	0	0	0	0	2	2	1	0
	Gamma-adducin	ADD3	NaN	NaN	NaN	NaN	0.276688	0.236565	0.260568	0.20145	0	0	0	0	5	3	1	1
	V-type proton ATPase subunit G 1;V-type proton ATPase subunit G 2	ATP6V1G1;ATP6V1G2-DDX39B;ATP6V1G2	NaN	NaN	NaN	NaN	0.276898	0.282001	0.2301	0.238988	0	0	0	0	3	4	2	3
	Deoxyribonuclease;Deoxyribonuclease-1-like 1	DNASE1L1	NaN	NaN	NaN	NaN	0.277018	0.193717	NaN	NaN	0	0	0	0	2	1	0	0
	Tubulin alpha-4A chain;Tubulin alpha-8 chain	TUBA4A;TUBA8;DKFZp686L04275	0.325687	NaN	0.283786	0.22248	0.277054	0.283031	0.201922	0.169959	1	0	1	1	1	1	1	1
	Cytoplasmic aconitate hydratase;Aconitate hydratase	ACO1;IRP1	0.261726	NaN	NaN	NaN	0.278749	0.336628	0.344838	0.261791	1	0	0	0	2	3	2	3
	Phosphatidylinositol-binding clathrin assembly protein	PICALM	0.355288	NaN	0.804401	0.368978	0.278811	0.293216	0.250661	0.252018	1	0	1	1	5	7	5	7
	Ubiquitin carboxyl-terminal hydrolase 7;Ubiquitin carboxyl-terminal hydrolase	USP7	0.195197	NaN	NaN	0.154627	0.278869	0.251491	0.299332	0.255071	1	0	0	1	1	1	3	2
	Splicing factor 3B subunit 4	SF3B4	NaN	NaN	NaN	NaN	0.278999	0.318982	NaN	NaN	0	0	0	0	1	1	0	0
	Heat shock 70 kDa protein 1A	HEL-S-103;HSPA1A	0.239335	0.25516	0.26166	0.216976	0.279123	0.275073	0.245795	0.269316	3	2	3	1	7	9	7	7
	Ras GTPase-activating protein-binding protein 1	G3BP;DKFZp686L1159;G3BP1	NaN	NaN	NaN	NaN	0.279222	0.209099	NaN	NaN	0	0	0	0	2	1	0	0
	Protein pelota homolog	PELO	NaN	NaN	NaN	NaN	0.279907	0.311394	NaN	0.272468	0	0	0	0	1	1	0	1
	U5 small nuclear ribonucleoprotein 200 kDa helicase	SNRNP200	NaN	NaN	NaN	NaN	0.280084	0.246364	0.236437	0.346341	0	0	0	0	5	6	5	4
	Histone deacetylase;Histone deacetylase 2;Histone deacetylase 1	HDAC1;HDAC2	NaN	NaN	NaN	NaN	0.280612	0.239931	NaN	NaN	0	0	0	0	1	1	0	0
	Protein-lysine 6-oxidase	LOX	NaN	NaN	NaN	NaN	0.280689	0.252554	0.271615	0.247288	0	0	0	0	2	1	2	1
	SUN domain-containing protein 1	SUN1;UNC84A	0.269438	0.232723	NaN	NaN	0.281501	0.268123	0.26007	0.233176	1	1	0	0	1	1	1	1
	Up-regulated during skeletal muscle growth protein 5	USMG5	NaN	NaN	NaN	NaN	0.282943	0.408379	NaN	0.220473	0	0	0	0	2	2	0	1
	Tetraspanin;CD81 antigen	CD81	0.225617	0.181669	0.169069	0.170923	0.283031	0.267871	0.20474	0.202571	1	1	1	1	1	1	1	1
	Endoplasmic reticulum aminopeptidase 2	ERAP2	NaN	NaN	NaN	NaN	0.283056	0.223072	NaN	0.18991	0	0	0	0	1	2	0	1
	Methyl-CpG-binding protein 2	MECP2	NaN	NaN	NaN	NaN	0.283354	0.333693	0.283539	0.252331	0	0	0	0	1	1	1	1
	Fibroblast growth factor;Fibroblast growth factor 2	FGF2	0.168897	0.166785	0.189456	0.194562	0.283745	0.263222	0.223952	0.211468	1	1	1	1	3	1	2	2
	Ubiquitin-like-conjugating enzyme ATG3	ATG3	NaN	NaN	NaN	NaN	0.28526	0.240116	NaN	NaN	0	0	0	0	1	1	0	0
	Alpha-mannosidase;Alpha-mannosidase 2	MAN2A1	NaN	NaN	NaN	NaN	0.285285	0.449279	0.194821	0.134559	0	0	0	0	1	1	2	1
	FYVE, RhoGEF and PH domain-containing protein 4	FGD4	NaN	NaN	NaN	NaN	0.285428	NaN	NaN	0.273947	0	0	0	0	1	0	0	1
	Heat shock 70 kDa protein 1A	HSPA1A	NaN	NaN	NaN	NaN	0.285454	0.293281	0.262444	0.254032	0	0	0	0	1	1	2	2
	U1 small nuclear ribonucleoprotein C	SNRPC	NaN	NaN	NaN	NaN	0.288828	0.285015	NaN	0.148856	0	0	0	0	1	1	0	1
	TBC1 domain family member 10A	TBC1D10A	NaN	NaN	NaN	NaN	0.289944	0.28952	NaN	NaN	0	0	0	0	1	1	0	0
	Calpastatin	CAST	0.370321	NaN	0.331372	0.26012	0.28999	0.233816	0.252778	0.235246	1	0	1	1	3	2	2	5
	C-type mannose receptor 2	MRC2	0.710824	0.382777	0.406785	0.192924	0.290307	0.230929	0.219829	0.243181	1	1	2	2	6	4	3	4
	Melanoma-associated antigen D2	MAGED2	NaN	NaN	NaN	NaN	0.290327	0.167028	0.242619	NaN	0	0	0	0	1	1	1	0
	Inositol 1,4,5-trisphosphate receptor type 3	ITPR3	NaN	NaN	NaN	NaN	0.290594	0.377432	0.35493	0.286652	0	0	0	0	4	3	1	2
	Serine/threonine-protein kinase MRCK beta	CDC42BPB	NaN	NaN	NaN	NaN	0.29073	0.320024	0.225227	0.256555	0	0	0	0	3	6	1	1
	V-type proton ATPase subunit D	ATP6V1D;VATD	NaN	NaN	NaN	NaN	0.290795	NaN	0.352256	0.220941	0	0	0	0	2	0	1	2
	UV excision repair protein RAD23 homolog B	RAD23B	NaN	NaN	NaN	NaN	0.290946	0.287181	NaN	NaN	0	0	0	0	1	1	0	0
	Derlin-2	DERL2	0.773797	0.834286	0.831397	0.841594	0.291484	0.306254	0.251245	0.214281	1	1	1	1	1	1	1	1
		MACF1	NaN	NaN	NaN	NaN	0.291755	0.293151	0.229626	0.173547	0	0	0	0	9	10	4	3
	Serine/arginine-rich splicing factor 10	SRSF10;FUSIP1	NaN	NaN	0.201118	NaN	0.292636	0.230171	0.159989	0.294791	0	0	1	0	2	1	1	2
	Elongation of very long chain fatty acids protein;Elongation of very long chain fatty acids protein 5	ELOVL5	NaN	NaN	NaN	NaN	0.293651	0.285709	NaN	0.192193	0	0	0	0	1	1	0	1
	Collagen alpha-3(VI) chain	COL6A3	0.309478	0.311503	0.0575969	0.0549678	0.29373	0.293386	0.164054	0.164899	86	94	109	114	131	142	151	144
	Histone H1.0;Histone H1.0, N-terminally processed	H1F0	0.289979	0.258259	0.256174	0.256909	0.29398	0.288747	0.257924	0.26365	1	2	1	2	4	4	5	4
	Eukaryotic translation initiation factor 3 subunit C;Eukaryotic translation initiation factor 3 subunit C-like protein	EIF3C;EIF3CL	0.272955	0.322695	0.304928	0.250189	0.294124	0.276002	0.209499	0.203505	2	1	1	1	11	12	5	8
	Heterogeneous nuclear ribonucleoprotein A0	HNRNPA0	0.325268	0.350274	0.230455	0.268637	0.294159	0.345228	NaN	0.294219	1	1	1	1	1	2	0	3
	Glycogenin-1	GYG1	0.148646	NaN	0.125194	NaN	0.295368	NaN	0.125989	NaN	1	0	2	0	1	0	1	0
	Nexilin	NEXN	0.123568	NaN	NaN	NaN	0.295517	0.209667	0.201769	0.115709	1	0	0	0	3	3	6	5
	39S ribosomal protein L44, mitochondrial	MRPL44	NaN	NaN	NaN	NaN	0.295829	0.263487	NaN	0.41466	0	0	0	0	1	1	0	1
	Mitofusin-2	MFN2	NaN	NaN	NaN	NaN	0.296552	0.350755	NaN	NaN	0	0	0	0	1	1	0	0
	Proteasome subunit alpha type;Proteasome subunit alpha type-6	PSMA6	0.161946	0.177462	0.128062	0.424368	0.298856	0.299779	0.17826	0.231065	2	1	1	2	2	2	3	2
	S-adenosylmethionine synthase isoform type-2;S-adenosylmethionine synthase	MAT2A	NaN	NaN	NaN	NaN	0.299126	0.252951	NaN	NaN	0	0	0	0	1	3	0	0
	GMP synthase [glutamine-hydrolyzing]	GMPS	NaN	NaN	NaN	NaN	0.299367	NaN	0.225311	0.26995	0	0	0	0	1	0	1	1
	Sacsin	SACS	NaN	NaN	NaN	NaN	0.299656	0.255476	0.161306	NaN	0	0	0	0	3	2	1	0
	Transketolase	TKT	NaN	NaN	0.309311	NaN	0.299671	0.0645411	0.179016	0.124642	0	0	1	0	2	2	5	5
	NEDD8-activating enzyme E1 regulatory subunit	NAE1	NaN	NaN	NaN	NaN	0.301281	NaN	NaN	NaN	0	0	0	0	1	0	0	0
	Ras GTPase-activating protein-binding protein 2	G3BP2	NaN	NaN	NaN	NaN	0.301613	0.208723	NaN	NaN	0	0	0	0	1	2	0	0
	Ras-related protein Rap-2b	DKFZp547A0616;RAP2B	NaN	NaN	NaN	NaN	0.301715	0.22877	0.224307	0.320338	0	0	0	0	2	2	1	1
	Sperm-specific antigen 2	SSFA2	NaN	NaN	NaN	NaN	0.302402	NaN	NaN	NaN	0	0	0	0	1	0	0	0
	Integrin alpha-V;Integrin alpha-V heavy chain;Integrin alpha-V light chain	ITGAV	0.278941	0.260147	0.275441	0.169511	0.302494	0.297891	0.222431	0.261726	2	1	1	3	8	13	9	9
	Epsin-1	EPN1	NaN	NaN	NaN	NaN	0.302553	0.309383	NaN	0.209967	0	0	0	0	1	1	0	1
	Utrophin	UTRN	0.309192	NaN	NaN	NaN	0.303053	0.235234	0.206053	0.253062	1	0	0	0	6	7	4	4
	ADP-ribosyl cyclase/cyclic ADP-ribose hydrolase 2	BST1	0.147012	0.174298	NaN	0.179097	0.303087	0.197625	0.099675	0.10059	1	1	0	1	1	2	1	3
	Guanine nucleotide-binding protein G(i) subunit alpha-1	GNAI1	NaN	NaN	NaN	NaN	0.303116	NaN	NaN	NaN	0	0	0	0	1	0	0	0
	Exportin-T	XPOT	NaN	NaN	NaN	NaN	0.303126	0.284549	0.114989	0.133426	0	0	0	0	1	1	2	1
	Transcription intermediary factor 1-beta	TRIM28	NaN	NaN	NaN	0.29946	0.303248	0.300406	0.377071	0.250712	0	0	0	1	5	5	1	3
	Secretory carrier-associated membrane protein 1	SCAMP1	NaN	NaN	NaN	NaN	0.303379	0.252995	0.195093	0.256445	0	0	0	0	1	2	1	1
	60 kDa SS-A/Ro ribonucleoprotein	TROVE2	NaN	NaN	NaN	NaN	0.303621	0.792609	0.211157	0.320403	0	0	0	0	2	2	1	1
	Tubulin-specific chaperone D	TBCD	NaN	NaN	NaN	NaN	0.303815	0.24592	0.154534	0.188074	0	0	0	0	1	1	1	1
	Charged multivesicular body protein 5	CHMP5	NaN	NaN	NaN	NaN	0.304566	0.36936	NaN	NaN	0	0	0	0	2	1	0	0
	Nucleoprotein TPR	TPR	NaN	0.316216	NaN	NaN	0.305691	0.296315	0.223404	0.253224	0	2	0	0	8	5	6	5
			NaN	NaN	NaN	NaN	0.308236	0.162935	NaN	NaN	0	0	0	0	1	1	0	0
	Activator of 90 kDa heat shock protein ATPase homolog 1	AHSA1	NaN	NaN	NaN	NaN	0.308447	0.246108	NaN	NaN	0	0	0	0	1	1	0	0
	Serine palmitoyltransferase 1	SPTLC1	NaN	NaN	NaN	NaN	0.309869	0.219116	NaN	NaN	0	0	0	0	2	1	0	0
	SWI/SNF complex subunit SMARCC2	SMARCC2	NaN	NaN	NaN	NaN	0.310982	0.260803	0.237375	NaN	0	0	0	0	1	1	1	0
	Galectin;Galectin-3	LGALS3	NaN	NaN	NaN	NaN	0.312289	0.308667	0.555299	0.442863	0	0	0	0	1	1	1	1
	Collagen alpha-1(I) chain	COL1A1	0.466806	0.469012	0.246074	0.259281	0.312568	0.30745	0.218426	0.219025	10	9	11	8	14	14	14	13
	Vacuolar protein sorting-associated protein 28 homolog	VPS28	NaN	NaN	NaN	NaN	0.312918	0.468492	0.438552	NaN	0	0	0	0	1	1	1	0
	Collagen alpha-1(XII) chain	COL12A1	0.247594	0.218047	0.0963801	0.12455	0.31404	0.309845	0.150476	0.152765	7	5	18	28	38	38	45	42
	Calcium-binding mitochondrial carrier protein Aralar2	SLC25A13	0.546711	0.474113	NaN	NaN	0.314871	0.252672	0.434674	0.49226	1	1	0	0	4	2	5	4
	TBC1 domain family member 15	TBC1D15	NaN	NaN	NaN	NaN	0.314881	NaN	NaN	NaN	0	0	0	0	1	0	0	0
	Eukaryotic initiation factor 4A-III;Eukaryotic initiation factor 4A-III, N-terminally processed	EIF4A3	NaN	NaN	NaN	NaN	0.315537	0.330226	0.295363	0.35137	0	0	0	0	3	2	1	2
	U2 small nuclear ribonucleoprotein A	SNRPA1	NaN	NaN	NaN	NaN	0.315622	NaN	NaN	NaN	0	0	0	0	1	0	0	0
	Unconventional myosin-Id	MYO1D	0.297161	0.397547	0.0915863	0.289096	0.315781	0.310016	0.210809	0.241102	1	1	1	1	12	12	4	7
	Heterogeneous nuclear ribonucleoprotein A/B	HNRNPAB	0.262129	0.229614	NaN	NaN	0.315823	0.308059	0.326858	0.307388	1	1	0	0	3	3	2	2
	ES1 protein homolog, mitochondrial	C21orf33	NaN	NaN	NaN	NaN	0.317327	0.157944	0.32442	0.182532	0	0	0	0	2	1	2	1
	Collagen alpha-2(IV) chain;Canstatin	COL4A2	0.261638	0.311077	0.0442009	0.077524	0.317783	0.315851	0.270659	0.240797	4	3	6	5	9	8	6	8
	Splicing factor 3B subunit 2	SF3B2;DKFZp781L0540	NaN	NaN	NaN	NaN	0.318062	0.335548	NaN	0.322801	0	0	0	0	2	2	0	1
	RNA-binding protein 39	DKFZp686A11192;DKFZp686C17209;RNPC2;RBM39;DKFZp781C0423;DKFZp781I1140	0.341082	NaN	NaN	NaN	0.318536	0.301661	0.233681	0.3142	1	0	0	0	4	4	2	3
	Astrocytic phosphoprotein PEA-15	PEA15	NaN	NaN	NaN	NaN	0.319506	0.306735	NaN	NaN	0	0	0	0	1	1	0	0
	Ataxin-2	ATXN2	NaN	NaN	NaN	NaN	0.319543	NaN	NaN	NaN	0	0	0	0	1	0	0	0
	OCIA domain-containing protein 1	OCIAD1	NaN	NaN	NaN	NaN	0.322842	0.275903	0.272759	NaN	0	0	0	0	1	1	1	0
	Endophilin-A2	SH3GL1	NaN	NaN	NaN	NaN	0.32335	0.415461	0.411779	0.314674	0	0	0	0	2	1	2	1
	Dedicator of cytokinesis protein 7	DOCK7	NaN	NaN	NaN	NaN	0.32341	0.262912	0.0793135	NaN	0	0	0	0	2	2	1	0
	SPARC	SPARC	0.194484	0.215957	0.170847	0.27742	0.32352	0.308255	0.3071	0.292321	1	1	1	2	2	2	3	2
	Adenylate kinase 4, mitochondrial	AK4	0.0538537	0.0928553	NaN	NaN	0.324712	0.189988	NaN	0.105057	1	1	0	0	1	2	0	1
	DNA topoisomerase 2;DNA topoisomerase 2-beta	TOP2B	NaN	NaN	NaN	NaN	0.324931	0.0540569	0.0426078	0.0451619	0	0	0	0	2	1	1	1
	SUN domain-containing protein 2	SUN2;UNC84B	0.2918	0.311219	0.218848	0.25083	0.326531	0.350354	0.261289	0.271259	4	4	3	4	10	10	5	9
	Ubiquitin-like modifier-activating enzyme 6	UBA6	NaN	NaN	NaN	NaN	0.326636	0.103854	0.249311	0.252923	0	0	0	0	2	1	1	1
	182 kDa tankyrase-1-binding protein	TNKS1BP1	0.328228	0.345091	NaN	NaN	0.327184	0.31856	0.260858	0.270765	1	1	0	0	5	4	5	5
	40S ribosomal protein S10	RPS10	0.106033	0.0952928	0.075431	0.0561497	0.327369	0.108742	0.0831248	0.0936775	1	2	1	2	2	3	2	1
	ATP-dependent RNA helicase DDX3X;ATP-dependent RNA helicase DDX3Y	DDX3X;DDX3Y	0.331493	0.300274	0.236985	0.234139	0.327876	0.340108	0.279009	0.29192	5	5	5	5	14	14	13	12
	Multifunctional methyltransferase subunit TRM112-like protein	TRMT112	NaN	NaN	NaN	NaN	0.329723	0.251979	0.250768	0.29394	0	0	0	0	1	1	2	2
	Rab3 GTPase-activating protein non-catalytic subunit	RAB3GAP2	NaN	NaN	NaN	NaN	0.330176	0.289788	NaN	NaN	0	0	0	0	1	2	0	0
	Serine palmitoyltransferase 2	SPTLC2	NaN	NaN	NaN	NaN	0.330248	0.317709	NaN	0.195559	0	0	0	0	1	2	0	1
	Connective tissue growth factor	CTGF	NaN	NaN	NaN	NaN	0.33066	0.312488	NaN	0.287186	0	0	0	0	1	1	0	1
	Interleukin enhancer-binding factor 3	ILF3	NaN	NaN	NaN	0.181254	0.330907	0.156503	0.214713	0.229839	0	0	0	1	3	4	6	4
	Integrin alpha-5;Integrin alpha-5 heavy chain;Integrin alpha-5 light chain	ITGA5	0.311252	0.324242	0.173492	0.188996	0.331117	0.357545	0.254899	0.26076	1	1	1	3	4	5	4	5
	ATP-dependent Clp protease proteolytic subunit, mitochondrial	CLPP	0.213348	NaN	NaN	0.307379	0.332653	0.260716	0.305387	0.159424	1	0	0	1	2	2	1	2
	Adenosylhomocysteinase;Putative adenosylhomocysteinase 3;Putative adenosylhomocysteinase 2	AHCYL1;AHCYL2	NaN	NaN	NaN	NaN	0.332835	0.325314	0.282393	0.273979	0	0	0	0	1	1	1	1
	PCI domain-containing protein 2	PCID2	NaN	NaN	NaN	NaN	0.334651	NaN	NaN	NaN	0	0	0	0	1	0	0	0
	Aconitate hydratase, mitochondrial	ACO2	0.418023	0.47261	0.275205	0.331068	0.335265	0.222673	0.125125	0.0992208	3	2	5	5	4	6	6	4
	Armadillo repeat-containing X-linked protein 3	ARMCX3	NaN	NaN	NaN	NaN	0.335548	0.300729	0.231236	0.198609	0	0	0	0	4	2	2	1
	Splicing factor 3B subunit 1	SF3B1	NaN	NaN	NaN	NaN	0.33613	0.290362	NaN	0.220625	0	0	0	0	1	2	0	1
	Calcium uniporter protein, mitochondrial	MCU	NaN	NaN	0.0643599	NaN	0.336175	0.325168	NaN	0.134896	0	0	1	0	1	3	0	1
	Laminin subunit beta-1	LAMB1	0.175088	NaN	NaN	NaN	0.336848	0.389492	0.269385	0.295566	1	0	0	0	5	5	2	3
	Transcription factor p65	RELA	NaN	NaN	NaN	NaN	0.339467	0.407506	NaN	NaN	0	0	0	0	1	1	0	0
	Matrin-3	MATR3	0.420128	0.386544	0.393645	0.275856	0.339882	0.365011	0.320721	0.294393	2	2	2	2	9	5	4	6
	Importin-4	IPO4	NaN	NaN	NaN	NaN	0.339943	NaN	NaN	0.0171256	0	0	0	0	1	0	0	1
	Golgi-associated PDZ and coiled-coil motif-containing protein	GOPC	NaN	NaN	NaN	NaN	0.340117	NaN	NaN	NaN	0	0	0	0	1	0	0	0
	Serine/threonine-protein phosphatase;Serine/threonine-protein phosphatase 2B catalytic subunit alpha isoform;Serine/threonine-protein phosphatase 2B catalytic subunit beta isoform	PPP3CA;PPP3CB	NaN	NaN	NaN	NaN	0.341663	0.373257	NaN	NaN	0	0	0	0	1	2	0	0
	Paxillin	PXN	NaN	NaN	NaN	NaN	0.342248	0.214466	NaN	NaN	0	0	0	0	1	1	0	0
	Mitotic checkpoint protein BUB3	BUB3	NaN	NaN	NaN	NaN	0.342378	0.440199	0.316179	NaN	0	0	0	0	3	1	1	0
	Protein Hook homolog 3	HOOK3	NaN	NaN	NaN	NaN	0.343276	0.411446	0.239815	0.387915	0	0	0	0	3	2	2	3
	Peflin	PEF1	NaN	NaN	NaN	NaN	0.343841	0.318908	0.180435	0.282465	0	0	0	0	2	2	2	2
	V-type proton ATPase subunit C 1	ATP6V1C1	NaN	NaN	NaN	NaN	0.344224	0.313078	NaN	NaN	0	0	0	0	1	1	0	0
	Engulfment and cell motility protein 2	ELMO2	NaN	NaN	NaN	NaN	0.344533	NaN	NaN	NaN	0	0	0	0	2	0	0	0
	WASH complex subunit 7	KIAA1033	NaN	NaN	NaN	NaN	0.345301	0.329565	0.247011	0.384343	0	0	0	0	2	3	2	3
	Sialic acid synthase	NANS	NaN	NaN	NaN	NaN	0.348958	0.0988961	0.260989	0.116389	0	0	0	0	3	4	2	2
	Double-stranded RNA-binding protein Staufen homolog 1	STAU1	NaN	NaN	NaN	NaN	0.349547	NaN	0.36121	0.29397	0	0	0	0	1	0	1	1
	N-acetylglucosamine-6-sulfatase	DKFZp686E12166;GNS	NaN	NaN	NaN	NaN	0.349695	0.320172	0.225503	0.415482	0	0	0	0	2	2	2	3
	Cytochrome P450 1B1	CYP1B1	NaN	NaN	NaN	NaN	0.35097	NaN	NaN	NaN	0	0	0	0	2	0	0	0
	Integrin alpha-11	ITGA11	NaN	NaN	NaN	NaN	0.351016	0.308681	0.237671	0.209817	0	0	0	0	5	3	3	1
	Thymosin beta-10	TMSB10	NaN	NaN	NaN	NaN	0.3511	NaN	NaN	0.28375	0	0	0	0	1	0	0	1
	Myeloid-derived growth factor	MYDGF	NaN	NaN	NaN	NaN	0.352055	0.318578	0.238356	0.150844	0	0	0	0	1	1	1	2
	Prolow-density lipoprotein receptor-related protein 1;Low-density lipoprotein receptor-related protein 1 85 kDa subunit;Low-density lipoprotein receptor-related protein 1 515 kDa subunit;Low-density lipoprotein receptor-related protein 1 intracellular domain	LRP1	0.267989	0.241672	0.206607	0.212822	0.352365	0.35471	0.285199	0.290513	7	7	5	5	42	40	26	25
	ADP-ribosylation factor GTPase-activating protein 1	ARFGAP1	NaN	NaN	NaN	NaN	0.352717	NaN	NaN	NaN	0	0	0	0	1	0	0	0
	MAPK-interacting and spindle-stabilizing protein-like	MAPK1IP1L	NaN	0.409552	NaN	NaN	0.353324	0.39398	0.315865	0.301247	0	1	0	0	1	1	1	1
	SH3 domain-containing kinase-binding protein 1	SH3KBP1	NaN	NaN	NaN	NaN	0.354193	NaN	NaN	NaN	0	0	0	0	1	0	0	0
	Ran-specific GTPase-activating protein	RANBP1	NaN	NaN	NaN	NaN	0.357694	0.473712	0.694414	0.184752	0	0	0	0	2	1	2	2
	Transmembrane emp24 domain-containing protein 1	TMED1	0.434552	0.444731	NaN	0.35712	0.35913	0.312856	0.341343	0.351168	1	1	0	1	1	1	1	1
	Prolyl endopeptidase FAP;Antiplasmin-cleaving enzyme FAP, soluble form	FAP	0.210946	0.207689	0.162149	0.169056	0.360373	0.3731	0.356097	0.294314	2	2	2	2	6	8	3	3
	Caprin-1	CAPRIN1	NaN	NaN	NaN	NaN	0.361373	0.320717	0.312403	0.264111	0	0	0	0	1	1	2	2
	Probable ATP-dependent RNA helicase DDX17	DDX17	0.360949	NaN	NaN	0.424841	0.363467	0.338362	0.528057	0.630219	1	0	0	1	3	6	2	1
	Pleckstrin homology-like domain family B member 1	PHLDB1;KIAA0638	NaN	NaN	NaN	NaN	0.365176	NaN	0.308337	NaN	0	0	0	0	1	0	1	0
	KN motif and ankyrin repeat domain-containing protein 2	KANK2	NaN	0.523923	NaN	NaN	0.365985	0.316323	0.338738	0.274842	0	2	0	0	2	3	3	4
	Syntenin-1	SDCBP	NaN	NaN	NaN	NaN	0.366347	0.385202	0.444231	NaN	0	0	0	0	1	2	1	0
	Chondroitin sulfate synthase 2	CHPF	0.401538	NaN	NaN	NaN	0.366716	NaN	0.303	0.3855	1	0	0	0	1	0	2	1
	Serine incorporator 1	SERINC1	NaN	0.227859	NaN	NaN	0.368571	0.398337	0.406961	0.362318	0	1	0	0	1	1	1	1
	Thrombospondin-1	THBS1	0.383131	0.377327	0.306552	0.318666	0.368898	0.3828	0.36112	0.359291	12	12	14	14	18	18	15	17
	Chromobox protein homolog 3;Chromobox protein homolog 1	CBX1;CBX3	NaN	NaN	NaN	NaN	0.371496	0.429582	0.366924	0.391624	0	0	0	0	1	1	1	1
	SUN domain-containing protein 2	SUN2	NaN	NaN	NaN	NaN	0.371607	0.398384	0.311176	0.317551	0	0	0	0	1	1	1	1
	Heat shock protein 105 kDa	HSPH1	NaN	NaN	NaN	NaN	0.374938	0.370729	0.33959	0.272399	0	0	0	0	4	7	3	2
		PALM2-AKAP2;PALM2	NaN	NaN	NaN	NaN	0.377211	0.364636	0.278806	0.295576	0	0	0	0	1	1	1	1
	Epoxide hydrolase 1	EPHX1	NaN	NaN	NaN	NaN	0.378469	0.23139	NaN	NaN	0	0	0	0	2	1	0	0
	pre-rRNA processing protein FTSJ3	FTSJ3	NaN	NaN	NaN	NaN	0.378612	NaN	NaN	NaN	0	0	0	0	1	0	0	0
	Putative RNA-binding protein Luc7-like 2;UPF0562 protein C7orf55	LUC7L2;C7orf55	0.288089	NaN	0.202965	0.175564	0.379071	0.35476	0.27904	0.272034	1	0	1	1	3	3	3	3
	E3 SUMO-protein ligase RanBP2	RANBP2	NaN	NaN	NaN	NaN	0.379614	0.346952	0.241413	0.259045	0	0	0	0	6	3	1	2
	N-terminal kinase-like protein	SCYL1	NaN	NaN	NaN	NaN	0.37968	NaN	NaN	0.212127	0	0	0	0	1	0	0	1
	DnaJ homolog subfamily C member 10	DNAJC10	0.3145	NaN	NaN	NaN	0.383967	0.330875	0.249559	0.240422	1	0	0	0	4	3	1	3
	Ataxin-2-like protein	ATXN2L	NaN	NaN	NaN	NaN	0.384911	NaN	NaN	0.303345	0	0	0	0	1	0	0	1
	Signal recognition particle 9 kDa protein	SRP9;DKFZp564M2223	NaN	NaN	NaN	NaN	0.385156	0.394684	0.334779	0.325532	0	0	0	0	1	1	1	2
	Probable ATP-dependent RNA helicase DDX46	DDX46	NaN	NaN	NaN	NaN	0.387799	0.320528	0.240451	0.230544	0	0	0	0	1	1	2	1
	Phostensin	PPP1R18	NaN	NaN	NaN	NaN	0.390144	0.273768	0.22921	0.302163	0	0	0	0	2	3	1	2
	Tyrosine-protein kinase receptor	PPFIBP1;PPFIBP1-ALK	NaN	NaN	NaN	NaN	0.390378	0.381054	0.295338	0.26592	0	0	0	0	1	1	1	1
	Tubulin gamma-2 chain;Tubulin gamma-1 chain	TUBG2;TUBG1	NaN	NaN	NaN	NaN	0.39089	NaN	0.324812	0.37564	0	0	0	0	1	0	1	1
	Golgi integral membrane protein 4	GOLIM4	NaN	NaN	NaN	0.244873	0.391894	0.351067	0.302528	0.313828	0	0	0	1	3	2	1	1
	BUB3-interacting and GLEBS motif-containing protein ZNF207	DKFZp761N202;ZNF207	NaN	NaN	NaN	NaN	0.392256	NaN	0.50219	0.341325	0	0	0	0	1	0	1	1
	DnaJ homolog subfamily B member 11	DNAJB11	NaN	NaN	0.249345	NaN	0.393583	0.193405	0.157149	0.176609	0	0	1	0	3	4	4	5
	Collagen alpha-1(V) chain	COL5A1	0.351058	0.385746	0.274542	0.341143	0.394138	0.402835	0.311399	0.332225	3	1	6	3	7	5	4	7
	Alkyldihydroxyacetonephosphate synthase, peroxisomal	AGPS	NaN	NaN	0.0663063	NaN	0.397638	0.158469	0.215729	NaN	0	0	1	0	2	5	3	0
	Integrin beta-5;Integrin beta	ITGB5	0.31701	NaN	NaN	0.233881	0.401355	0.360098	0.348492	0.263834	1	0	0	1	3	4	4	5
		COL5A1	0.349052	0.404177	0.204892	0.193568	0.402924	0.395803	0.249418	0.290906	1	1	1	1	1	1	1	1
	Adenylosuccinate synthetase isozyme 2	ADSS	NaN	NaN	NaN	NaN	0.404741	0.361337	NaN	0.333635	0	0	0	0	1	1	0	1
	Stromal interaction molecule 1	STIM1	NaN	NaN	NaN	NaN	0.405459	0.417049	NaN	NaN	0	0	0	0	1	1	0	0
	Tetratricopeptide repeat protein 37	TTC37	NaN	NaN	NaN	NaN	0.406077	0.252705	0.216264	0.382167	0	0	0	0	2	2	2	2
	Golgin subfamily A member 4	GOLGA4	NaN	NaN	NaN	NaN	0.407478	0.221778	NaN	NaN	0	0	0	0	1	1	0	0
	Coiled-coil domain-containing protein 80	okuribin;CCDC80	NaN	NaN	NaN	NaN	0.407639	0.509178	NaN	0.569966	0	0	0	0	2	1	0	2
	Striatin-3	STRN3	NaN	NaN	NaN	NaN	0.408896	0.289848	0.25849	0.23642	0	0	0	0	1	2	1	2
	Ubiquitin-like domain-containing CTD phosphatase 1	UBLCP1	NaN	NaN	NaN	NaN	0.408959	0.485866	NaN	NaN	0	0	0	0	2	1	0	0
	Sushi repeat-containing protein SRPX2	SRPX2	NaN	NaN	NaN	NaN	0.40958	0.403957	0.236571	0.253408	0	0	0	0	2	2	1	1
	ADP-ribosylation factor-like protein 2	hCG_23373;ARL2	NaN	NaN	NaN	NaN	0.411803	NaN	NaN	NaN	0	0	0	0	2	0	0	0
	Cyclin-dependent kinase inhibitor 1	CDKN1A	NaN	NaN	NaN	NaN	0.417117	0.574993	0.500275	NaN	0	0	0	0	1	2	1	0
	Ubiquitin-60S ribosomal protein L40;Ubiquitin;60S ribosomal protein L40;Ubiquitin-40S ribosomal protein S27a;Ubiquitin;40S ribosomal protein S27a;Polyubiquitin-B;Ubiquitin;Polyubiquitin-C;Ubiquitin	UBC;UBA52;UBB;RPS27A;HEL112;DKFZp434K0435	0.393138	0.382705	0.286866	0.286657	0.417819	0.420834	0.397677	0.375203	2	3	4	3	4	3	4	3
	HLA class I histocompatibility antigen, A-3 alpha chain;HLA class I histocompatibility antigen, A-36 alpha chain;HLA class I histocompatibility antigen, A-1 alpha chain;HLA class I histocompatibility antigen, A-30 alpha chain;HLA class I histocompatibility antigen, A-24 alpha chain	HLA-A;HLA-B;HLA;HLA-A24AK	0.354089	0.354601	0.263124	0.251531	0.418638	0.414681	0.372777	0.373438	3	4	2	3	9	10	7	7
	Podocan	PODN	NaN	NaN	NaN	0.0247936	0.419206	0.357813	0.156559	0.246806	0	0	0	1	2	5	2	4
	Probable ATP-dependent RNA helicase DDX6	DDX6	0.324087	0.271604	0.285388	NaN	0.421052	0.404649	0.282861	0.299406	1	2	1	0	3	2	2	5
	Myotubularin-related protein 6	MTMR6	NaN	NaN	NaN	NaN	0.422149	NaN	NaN	NaN	0	0	0	0	1	0	0	0
	Gamma-interferon-inducible protein 16	IFI16	NaN	NaN	NaN	NaN	0.422439	0.411148	0.318327	0.352839	0	0	0	0	4	2	3	2
	Ribosomal RNA processing protein 1 homolog A	RRP1	NaN	NaN	NaN	NaN	0.422519	NaN	NaN	NaN	0	0	0	0	1	0	0	0
		NXN	NaN	0.0294946	0.0429688	NaN	0.422929	NaN	NaN	NaN	0	1	1	0	1	0	0	0
	15 kDa selenoprotein	2015-09-01	NaN	NaN	NaN	NaN	0.424112	0.471679	0.263688	NaN	0	0	0	0	1	1	1	0
	Unconventional myosin-XVIIIa	MYO18A;hCG_27198	NaN	NaN	NaN	NaN	0.426993	0.334633	NaN	0.260678	0	0	0	0	2	1	0	1
	Ras-related protein Rab-18	RAB18	0.0619498	NaN	NaN	NaN	0.428441	0.228657	0.192943	0.224421	1	0	0	0	1	2	1	2
	Calcineurin B homologous protein 1	CHP1	NaN	NaN	NaN	NaN	0.43123	NaN	0.241349	0.239347	0	0	0	0	2	0	1	1
	Basement membrane-specific heparan sulfate proteoglycan core protein;Endorepellin;LG3 peptide	HSPG2	0.470162	0.565085	0.33156	0.368164	0.431986	0.48978	0.271344	0.257802	6	5	10	9	32	32	28	31
	Laminin subunit gamma-1	LAMC1	0.298246	0.333147	0.181026	0.263656	0.432936	0.432936	0.316342	0.36052	2	3	1	3	9	10	10	8
	Cadherin-13	CDH13	0.221056	0.244987	0.181361	0.170613	0.433225	0.430342	0.370297	0.364252	3	3	3	3	6	7	4	5
		HLA-B	NaN	NaN	NaN	NaN	0.433784	0.373053	0.366282	0.324151	0	0	0	0	1	1	1	1
	Liprin-beta-1	PPFIBP1	NaN	NaN	NaN	0.420874	0.434514	0.423824	0.331694	0.337902	0	0	0	1	8	7	4	7
	Beta-2-microglobulin;Beta-2-microglobulin;Beta-2-microglobulin form pI 5.3	B2M	0.448376	NaN	0.31395	0.247215	0.435793	0.451255	0.366053	NaN	1	0	1	1	3	1	2	0
	Follistatin-related protein 1	FSTL1	NaN	NaN	NaN	NaN	0.437501	NaN	0.497783	NaN	0	0	0	0	1	0	1	0
	Phosphoinositide phospholipase C;1-phosphatidylinositol 4,5-bisphosphate phosphodiesterase delta-1	DKFZp686K101;PLCD1	NaN	NaN	NaN	NaN	0.437918	0.38839	0.427685	0.337783	0	0	0	0	1	1	1	1
	EGF-like repeat and discoidin I-like domain-containing protein 3	EDIL3	0.568854	0.559277	0.218487	0.21809	0.441911	0.0909669	0.475553	0.500998	1	1	1	3	2	2	4	5
	Trophoblast glycoprotein	TPBG	NaN	NaN	NaN	NaN	0.450737	0.453071	0.345605	0.331086	0	0	0	0	1	1	2	2
	Aldose reductase	AKR1B1	NaN	NaN	NaN	NaN	0.465175	0.392105	0.420572	0.456817	0	0	0	0	1	1	1	1
	Ectonucleotide pyrophosphatase/phosphodiesterase family member 1;Alkaline phosphodiesterase I;Nucleotide pyrophosphatase	ENPP1	NaN	NaN	NaN	NaN	0.466874	0.579602	NaN	NaN	0	0	0	0	1	1	0	0
	CD276 antigen	CD276	NaN	0.510979	NaN	NaN	0.470513	0.526672	NaN	NaN	0	1	0	0	1	1	0	0
	Collagen alpha-1(XIV) chain	COL14A1	NaN	NaN	0.14795	NaN	0.475162	0.50035	0.314876	0.328967	0	0	1	0	4	7	3	4
	Endoglin	ENG	0.373881	0.337525	0.187137	0.207463	0.476001	0.483314	0.392105	0.385957	2	1	1	1	5	5	5	5
	CD99 antigen	CD99	NaN	NaN	NaN	NaN	0.478066	0.433819	0.421306	0.416614	0	0	0	0	1	2	1	1
	Protein NDRG1	TRG14;NDRG1	NaN	NaN	NaN	NaN	0.484001	0.483266	0.419721	0.434396	0	0	0	0	1	3	2	1
	S-phase kinase-associated protein 1	SKP1	NaN	0.364632	NaN	NaN	0.486099	0.4274	0.321279	0.306028	0	1	0	0	2	2	1	2
	ER membrane protein complex subunit 3	EMC3	NaN	NaN	NaN	NaN	0.497528	NaN	0.324698	0.601355	0	0	0	0	1	0	2	1
	Ribosomal biogenesis protein LAS1L	LAS1L	NaN	NaN	NaN	NaN	0.499304	NaN	NaN	NaN	0	0	0	0	1	0	0	0
	Long-chain-fatty-acid--CoA ligase 4	FACL4;ACSL4	NaN	NaN	NaN	NaN	0.499557	0.469853	0.384039	0.357912	0	0	0	0	2	2	1	1
	Smoothelin	SMTN	NaN	NaN	NaN	NaN	0.500923	NaN	NaN	NaN	0	0	0	0	1	0	0	0
	Signal recognition particle 14 kDa protein	SRP14	0.560691	NaN	0.619757	NaN	0.501843	0.500599	NaN	NaN	1	0	1	0	4	3	0	0
	Platelet-derived growth factor receptor beta	PDGFRB	0.381567	NaN	NaN	NaN	0.502066	0.479123	0.485186	0.196555	2	0	0	0	4	5	1	2
	Synemin	SYNM	NaN	NaN	NaN	NaN	0.502463	0.185873	NaN	0.207946	0	0	0	0	1	2	0	2
	Collagen alpha-2(I) chain	COL1A2	0.543483	0.547982	0.352319	0.369717	0.503574	0.497889	0.323181	0.452852	11	11	9	10	13	12	12	15
	Insulin-like growth factor 2 mRNA-binding protein 2	IGF2BP2	NaN	0.135464	NaN	NaN	0.504803	0.206979	0.404397	NaN	0	1	0	0	3	2	2	0
	Protein PRRC1	PRRC1	NaN	NaN	NaN	NaN	0.507001	0.168448	0.456486	0.423202	0	0	0	0	1	1	1	1
	Collagen alpha-2(V) chain	COL5A2	NaN	NaN	0.255925	0.265424	0.508406	0.506027	0.389369	0.400559	0	0	2	1	3	4	3	5
	Vesicle transport protein USE1	USE1	NaN	NaN	NaN	NaN	0.514822	NaN	NaN	NaN	0	0	0	0	1	0	0	0
	HLA class I histocompatibility antigen, B-59 alpha chain;HLA class I histocompatibility antigen, B-35 alpha chain;HLA class I histocompatibility antigen, B-78 alpha chain;HLA class I histocompatibility antigen, B-56 alpha chain;HLA class I histocompatibility antigen, B-55 alpha chain;HLA class I histocompatibility antigen, B-54 alpha chain;HLA class I histocompatibility antigen, B-53 alpha chain;…	HLA-B;HLA;B-3501;HLA-Bw62.4;HLA-Bw62.1;HLA-Bw62.5;HLA-Bw62.3;HLA-B57;HLA-B*1513;HLA-B35;HLA-B*3512;HLA-A;HLA B;HLA-B*27;HLA-B41;B-1510;DKFZp686N10220	NaN	0.249261	NaN	NaN	0.515057	0.536823	NaN	NaN	0	1	0	0	1	1	0	0
	Zinc transporter ZIP14	SLC39A14	0.262765	0.222721	NaN	NaN	0.521142	0.445937	0.361866	0.432727	1	1	0	0	1	1	1	1
	Biglycan	BGN	0.577346	0.540103	0.124489	0.135337	0.523106	0.520338	0.373206	0.373198	5	6	8	7	12	13	17	14
	Splicing factor 3B subunit 3	SF3B3	NaN	NaN	NaN	NaN	0.526896	0.599054	0.195301	0.40957	0	0	0	0	2	1	1	1
	Protein tweety homolog 3	TTYH3	NaN	NaN	NaN	NaN	0.527254	0.473243	NaN	NaN	0	0	0	0	1	1	0	0
	Dehydrogenase/reductase SDR family member 7B	DHRS7B	NaN	NaN	NaN	NaN	0.529522	0.874277	0.112074	0.103878	0	0	0	0	2	1	1	1
	Legumain	LGMN	0.379776	NaN	NaN	NaN	0.535791	0.507146	0.697181	0.667077	1	0	0	0	1	1	1	1
	Histone H1x	H1FX	NaN	NaN	NaN	NaN	0.536415	0.514021	0.510955	0.506514	0	0	0	0	4	2	2	2
	Aspartate aminotransferase;Aspartate aminotransferase, cytoplasmic	GIG18;GOT1	NaN	NaN	NaN	NaN	0.538596	NaN	NaN	0.220546	0	0	0	0	1	0	0	1
	Epidermal growth factor receptor kinase substrate 8	EPS8	NaN	NaN	NaN	NaN	0.545041	NaN	NaN	NaN	0	0	0	0	1	0	0	0
	Cytoskeleton-associated protein 5	CKAP5	NaN	NaN	NaN	NaN	0.54837	0.40996	NaN	0.192128	0	0	0	0	1	2	0	2
	Sorting nexin;Sorting nexin-9	SNX9	NaN	NaN	NaN	NaN	0.557424	0.457983	0.499772	NaN	0	0	0	0	4	4	2	0
	Adenine phosphoribosyltransferase	APRT	0.163712	NaN	0.0641191	NaN	0.558226	0.357776	0.124267	0.105113	1	0	1	0	3	3	2	1
	Nuclear mitotic apparatus protein 1	NUMA1 variant protein;NUMA1	0.534732	NaN	NaN	NaN	0.558772	0.480439	0.502562	0.463793	1	0	0	0	4	4	3	2
	SH3 and PX domain-containing protein 2B	SH3PXD2B	NaN	NaN	NaN	NaN	0.565387	NaN	0.323387	NaN	0	0	0	0	2	0	1	0
	Peroxidasin homolog	PXDN	NaN	NaN	NaN	NaN	0.567661	0.563966	0.506733	0.517561	0	0	0	0	6	6	8	8
	Fibrillin-1	FBN1	NaN	NaN	NaN	NaN	0.570594	0.650704	0.484254	0.3708	0	0	0	0	2	2	1	1
	Probable ATP-dependent RNA helicase DDX5	DDX5;DKFZp686J01190	NaN	NaN	NaN	NaN	0.572485	0.613407	0.505733	0.499945	0	0	0	0	5	5	3	2
	Casein kinase I isoform alpha	CSNK1A1	NaN	NaN	NaN	NaN	0.573324	NaN	NaN	NaN	0	0	0	0	1	0	0	0
	Collagen alpha-1(IV) chain;Arresten	COL4A1	0.421788	0.382449	0.228103	0.194763	0.575263	0.560227	0.597423	0.32314	1	1	2	1	3	3	4	5
	Lysyl oxidase homolog 2	LOXL2	NaN	0.0835424	NaN	NaN	0.583715	0.611982	0.618	0.643659	0	1	0	0	3	4	1	1
	Aldehyde dehydrogenase family 16 member A1	ALDH16A1	NaN	NaN	NaN	NaN	0.584009	0.829206	0.548512	0.522308	0	0	0	0	2	2	3	1
	Nidogen-2	NID2	NaN	NaN	0.207299	0.118197	0.58563	0.540821	0.369527	0.367513	0	0	3	2	8	7	7	8
	FK506-binding protein 15;Peptidyl-prolyl cis-trans isomerase	FKBP15	NaN	NaN	NaN	NaN	0.590801	NaN	NaN	NaN	0	0	0	0	1	0	0	0
	Trans-Golgi network integral membrane protein 2	TGOLN2	NaN	NaN	NaN	NaN	0.602654	0.632028	0.488938	0.598812	0	0	0	0	1	1	2	1
	Serine protease 23	PRSS23	NaN	NaN	NaN	NaN	0.604556	0.606346	0.491003	0.413724	0	0	0	0	2	2	2	2
	Procollagen C-endopeptidase enhancer 1	PCOLCE	NaN	NaN	NaN	NaN	0.605585	0.698713	0.365997	0.364377	0	0	0	0	2	2	1	1
	Lactadherin;Lactadherin short form;Medin	MFGE8	0.650264	0.62544	0.237729	0.248386	0.606934	0.600974	0.495602	0.501992	5	4	3	6	17	16	16	19
		ITGA2	NaN	0.47119	NaN	NaN	0.607628	0.562784	0.546012	0.563852	0	1	0	0	6	3	5	5
	Dolichol-phosphate mannosyltransferase subunit 3	DPM3	NaN	NaN	NaN	NaN	0.612163	0.621442	NaN	NaN	0	0	0	0	1	1	0	0
		TRIT1	NaN	NaN	NaN	NaN	0.616888	NaN	NaN	NaN	0	0	0	0	1	0	0	0
	Nicotinamide phosphoribosyltransferase	NAMPT	NaN	NaN	NaN	NaN	0.617752	0.611439	0.531923	0.625903	0	0	0	0	2	3	1	2
	Laminin subunit beta-2	LAMB2	NaN	NaN	NaN	NaN	0.618073	0.0319374	NaN	0.317336	0	0	0	0	1	1	0	1
	Ras-related protein Rab-35	RAB35	NaN	NaN	NaN	NaN	0.621771	NaN	NaN	0.510811	0	0	0	0	1	0	0	1
	Matrix metalloproteinase-14	MMP14	NaN	NaN	NaN	NaN	0.634075	0.789978	0.651956	0.639211	0	0	0	0	5	4	3	4
	Phosphoserine aminotransferase	PSAT1	NaN	NaN	NaN	NaN	0.635023	0.273668	0.203124	0.24688	0	0	0	0	3	4	6	4
	Superoxide dismutase;Superoxide dismutase [Mn], mitochondrial	SOD2	NaN	NaN	NaN	NaN	0.638676	0.615311	0.564213	0.586743	0	0	0	0	3	3	3	2
	Pentraxin-related protein PTX3	PTX3	0.520706	0.530913	0.390047	0.503968	0.639588	0.641641	0.615916	0.587186	1	1	1	1	4	3	5	7
	Collagen alpha-1(III) chain	COL3A1	0.52224	0.545082	0.263107	0.570963	0.640818	0.640959	0.418655	0.426411	3	2	1	1	6	5	1	1
	Collagen alpha-1(XV) chain;Restin;Restin-2;Restin-3;Restin-4	COL15A1	0.631064	0.645968	0.452712	0.433508	0.649369	0.661304	0.55713	0.566856	1	2	1	1	11	7	7	7
	Rhomboid-related protein 4	RHBDD1	NaN	NaN	NaN	NaN	0.651714	0.49106	0.430414	NaN	0	0	0	0	1	1	1	0
	Decorin	DCN	NaN	NaN	NaN	NaN	0.65778	0.738035	0.656109	0.717171	0	0	0	0	1	1	1	1
	Intercellular adhesion molecule 1	P3.58;ICAM1	NaN	NaN	NaN	NaN	0.678839	0.651386	NaN	0.573724	0	0	0	0	1	2	0	1
	Cell migration-inducing and hyaluronan-binding protein	CEMIP	0.573561	0.549468	0.390582	0.411969	0.682075	0.679867	0.617415	0.603238	3	2	2	2	25	20	16	15
	Prostacyclin synthase	PTGIS;PGIS	NaN	NaN	NaN	NaN	0.695558	0.0456413	NaN	NaN	0	0	0	0	3	3	0	0
	Thrombospondin-2	THBS2;DKFZp686G02190	NaN	0.685327	NaN	NaN	0.698468	0.698277	0.724237	0.718659	0	1	0	0	2	3	4	3
	Collagen alpha-1(XVIII) chain;Endostatin	COL18A1	0.481282	0.486613	NaN	NaN	0.703264	0.689267	0.619656	0.660315	2	1	0	0	7	3	6	5
	Collagen alpha-3(V) chain	COL5A3	NaN	NaN	NaN	NaN	0.703914	0.898504	NaN	0.442621	0	0	0	0	3	3	0	1
	Tenascin-X	TNXB	NaN	NaN	NaN	NaN	0.706375	0.603521	0.760548	0.548879	0	0	0	0	1	2	2	2
	Metalloproteinase inhibitor 3	TIMP3	NaN	NaN	NaN	NaN	0.713377	0.700177	0.593942	0.582725	0	0	0	0	4	3	1	1
	Glypican-1;Secreted glypican-1	GPC1	NaN	NaN	NaN	NaN	0.718048	0.766268	NaN	0.760059	0	0	0	0	2	2	0	1
	Laminin subunit alpha-4	LAMA4	NaN	NaN	NaN	NaN	0.718761	0.78377	NaN	0.664812	0	0	0	0	1	1	0	2
	Metalloendopeptidase;Bone morphogenetic protein 1	BMP1	NaN	NaN	NaN	NaN	0.731111	0.700177	0.650117	0.688192	0	0	0	0	4	5	2	2
	Glia-derived nexin	SERPINE2	NaN	NaN	NaN	NaN	0.735233	0.771893	0.824475	0.807229	0	0	0	0	4	5	3	5
	Periostin	POSTN	0.627186	0.620839	0.382545	0.413197	0.736224	0.735029	0.652705	0.646992	20	19	16	20	23	26	35	34
	Chondroitin sulfate proteoglycan 4	CSPG4	NaN	NaN	NaN	NaN	0.743247	0.755406	0.666744	0.756252	0	0	0	0	3	2	3	4
	Glutamine--fructose-6-phosphate aminotransferase [isomerizing] 2	GFPT2	0.0993263	NaN	NaN	NaN	0.743774	0.732069	0.721099	0.713097	1	0	0	0	1	1	1	2
	Protein Wnt;Protein Wnt-5a	WNT5A	NaN	NaN	NaN	NaN	0.744422	NaN	NaN	NaN	0	0	0	0	1	0	0	0
	72 kDa type IV collagenase;PEX	MMP2	NaN	0.388361	NaN	NaN	0.747296	0.79148	0.71252	0.677201	0	1	0	0	2	1	3	2
	CD109 antigen	CD109	NaN	NaN	NaN	NaN	0.749103	NaN	NaN	0.737952	0	0	0	0	1	0	0	1
	Supervillin	SVIL	NaN	NaN	NaN	NaN	0.752279	0.552553	NaN	0.839417	0	0	0	0	1	1	0	1
	Transforming growth factor-beta-induced protein ig-h3	TGFBI	0.413431	0.408337	0.438959	0.546978	0.762572	0.71155	0.675177	0.648741	12	17	15	15	12	13	18	17
	Latent-transforming growth factor beta-binding protein 1	LTBP1	0.860893	NaN	NaN	NaN	0.76544	0.669694	0.648383	0.750412	1	0	0	0	3	3	1	2
	Galectin-3-binding protein	LGALS3BP	0.663605	0.722207	0.590985	0.667929	0.766	0.760002	0.731212	0.723856	6	3	3	3	9	10	10	11
	Testican-1	SPOCK1	0.78259	0.785048	NaN	NaN	0.7703	0.852529	0.84132	0.824021	1	1	0	0	1	1	1	1
	Collagen alpha-1(VIII) chain;Vastatin	COL8A1	NaN	NaN	NaN	NaN	0.785352	0.79076	NaN	0.517444	0	0	0	0	2	1	0	1
	Aldo-keto reductase family 1 member C1	AKR1C1	NaN	NaN	NaN	NaN	0.797874	0.815212	0.808488	0.791701	0	0	0	0	6	7	4	2
	Nuclear pore complex protein Nup107	NUP107	NaN	NaN	NaN	NaN	0.798635	NaN	NaN	NaN	0	0	0	0	1	0	0	0
	Serine protease HTRA1	HTRA1	0.764512	0.676689	0.580396	0.553551	0.798724	0.788606	0.814316	0.77977	1	2	1	1	7	6	5	6
	Tenascin	TNC;TNC variant protein	NaN	NaN	NaN	NaN	0.799467	0.699474	0.608963	0.715723	0	0	0	0	5	6	4	2
	Adipocyte enhancer-binding protein 1	AEBP1	NaN	NaN	NaN	NaN	0.800519	0.815668	0.742109	0.796487	0	0	0	0	6	3	3	2
	Titin	TTN	NaN	NaN	NaN	NaN	0.801532	NaN	0.0902698	NaN	0	0	0	0	1	0	1	0
	Fibronectin;Anastellin;Ugl-Y1;Ugl-Y2;Ugl-Y3	FN1	0.796218	0.804405	0.734818	0.733241	0.803393	0.806565	0.808109	0.804718	51	54	56	56	92	95	104	87
	Fibronectin;Anastellin;Ugl-Y1;Ugl-Y2;Ugl-Y3	FN1	0.813957	0.762436	0.763683	0.781282	0.804244	0.810232	0.802746	0.849293	2	1	2	1	2	2	2	3
	Target of Nesh-SH3	ABI3BP	NaN	NaN	NaN	NaN	0.808212	0.813822	0.786762	0.799684	0	0	0	0	8	6	5	5
	Syndecan;Syndecan-2	SDC2	NaN	NaN	NaN	NaN	0.823203	0.691377	0.663673	0.833815	0	0	0	0	3	2	2	1
	Lumican	LUM	NaN	NaN	NaN	NaN	0.823816	0.810964	0.831448	0.824346	0	0	0	0	3	3	2	2
	EMILIN-1	EMILIN1	NaN	NaN	NaN	NaN	0.833505	0.824951	NaN	0.746989	0	0	0	0	6	5	0	4
	Alpha-soluble NSF attachment protein	NAPA	0.194581	NaN	0.260371	0.199981	0.850432	0.317648	0.214516	0.189312	1	0	1	1	1	2	3	3
	BTB/POZ domain-containing protein KCTD12	KCTD12	0.192682	NaN	NaN	0.177753	0.851621	0.588816	0.171452	0.199417	1	0	0	1	3	2	3	3
	Serglycin	SRGN	NaN	NaN	NaN	NaN	0.853987	0.899164	NaN	NaN	0	0	0	0	1	1	0	0
	Versican core protein	VCAN	0.992973	NaN	NaN	NaN	0.867755	0.848712	0.774067	0.772727	1	0	0	0	4	5	3	3
	Proteoglycan 4;Proteoglycan 4 C-terminal part	PRG4	NaN	NaN	NaN	NaN	0.868209	0.881484	0.865211	0.869366	0	0	0	0	4	4	4	3
	Dynactin subunit 4	DCTN4	NaN	NaN	NaN	NaN	0.900838	NaN	0.273979	NaN	0	0	0	0	1	0	1	0
	Prostaglandin G/H synthase 2	PTGS2	NaN	NaN	NaN	NaN	0.905359	0.91927	NaN	0.894696	0	0	0	0	2	1	0	1
	ATP-dependent RNA helicase SUPV3L1, mitochondrial	SUPV3L1	NaN	NaN	NaN	NaN	0.908273	NaN	NaN	NaN	0	0	0	0	1	0	0	0
	ATP-dependent RNA helicase DDX24	DDX24	NaN	NaN	NaN	NaN	0.924058	NaN	NaN	0.741562	0	0	0	0	1	0	0	1
	Angiopoietin-related protein 4	ANGPTL4	NaN	NaN	NaN	NaN	0.939799	0.906451	NaN	NaN	0	0	0	0	1	2	0	0
	UDP-GalNAc:beta-1,3-N-acetylgalactosaminyltransferase 1	B3GALNT1	NaN	NaN	NaN	NaN	0.990591	NaN	0.979446	NaN	0	0	0	0	1	0	1	0
	14 kDa phosphohistidine phosphatase	PHP14;PHPT1	NaN	NaN	NaN	NaN	NaN	NaN	0.232257	NaN	0	0	0	0	0	0	1	0
	28S ribosomal protein S22, mitochondrial	MRPS22	NaN	NaN	NaN	NaN	NaN	0.0958654	NaN	NaN	0	0	0	0	0	1	0	0
	28S ribosomal protein S31, mitochondrial	MRPS31	NaN	NaN	NaN	NaN	NaN	NaN	0.171904	NaN	0	0	0	0	0	0	1	0
	39S ribosomal protein L47, mitochondrial	MRPL47	NaN	NaN	NaN	NaN	NaN	0.230325	NaN	NaN	0	0	0	0	0	2	0	0
	60S ribosomal protein L36	RPL36	0.195307	NaN	NaN	NaN	NaN	NaN	NaN	NaN	1	0	0	0	0	0	0	0
	Actin-related protein 2/3 complex subunit 5;Actin-related protein 2/3 complex subunit 5-like protein	Arpc5l;ARPC5L	NaN	NaN	NaN	NaN	NaN	0.195372	NaN	NaN	0	0	0	0	0	1	0	0
	Activating signal cointegrator 1 complex subunit 3	ASCC3	NaN	NaN	NaN	NaN	NaN	0.261573	NaN	NaN	0	0	0	0	0	1	0	0
	Active breakpoint cluster region-related protein	ABR	NaN	NaN	NaN	NaN	NaN	0.302572	NaN	NaN	0	0	0	0	0	1	0	0
	Acylamino-acid-releasing enzyme	APEH	NaN	NaN	NaN	NaN	NaN	NaN	0.0450169	NaN	0	0	0	0	0	0	1	0
	ADP-ribosylation factor 5	ARF5	NaN	NaN	NaN	NaN	NaN	0.118904	NaN	NaN	0	0	0	0	0	1	0	0
	Alpha-1,4 glucan phosphorylase;Glycogen phosphorylase, liver form	PYGL	NaN	NaN	NaN	NaN	NaN	NaN	0.139563	NaN	0	0	0	0	0	0	1	0
	Alpha-N-acetylgalactosaminidase	NAGA	NaN	NaN	NaN	NaN	NaN	0.129481	NaN	NaN	0	0	0	0	0	1	0	0
	Alpha-taxilin	TXLNA	NaN	NaN	NaN	NaN	NaN	0.3846	NaN	NaN	0	0	0	0	0	1	0	0
	Amyloid beta A4 protein;N-APP;Soluble APP-alpha;Soluble APP-beta;C99;Beta-amyloid protein 42;Beta-amyloid protein 40;C83;P3(42);P3(40);C80;Gamma-secretase C-terminal fragment 59;Gamma-secretase C-terminal fragment 57;Gamma-secretase C-terminal fragment 50;C31	APP	NaN	NaN	NaN	NaN	NaN	0.494592	NaN	NaN	0	0	0	0	0	1	0	0
	Arf-GAP with coiled-coil, ANK repeat and PH domain-containing protein 2	ACAP2	NaN	NaN	NaN	NaN	NaN	0.306639	0.188792	NaN	0	0	0	0	0	1	1	0
	Arf-GAP with SH3 domain, ANK repeat and PH domain-containing protein 2	ASAP2;DDEF2	NaN	NaN	NaN	NaN	NaN	0.192989	NaN	NaN	0	0	0	0	0	1	0	0
	Armadillo repeat-containing protein 10	ARMC10	NaN	NaN	NaN	NaN	NaN	0.214627	NaN	NaN	0	0	0	0	0	1	0	0
	Ataxin-10	DKFZp434I1726;ATXN10	NaN	NaN	NaN	NaN	NaN	0.390549	NaN	NaN	0	0	0	0	0	1	0	0
	ATPase family AAA domain-containing protein 1	ATAD1	NaN	NaN	NaN	NaN	NaN	0.376345	NaN	NaN	0	0	0	0	0	1	0	0
	ATP-binding cassette sub-family F member 2	ABCF2	NaN	NaN	NaN	NaN	NaN	0.240895	NaN	NaN	0	0	0	0	0	1	0	0
	ATP-dependent RNA helicase DDX18	DDX18	NaN	NaN	NaN	NaN	NaN	NaN	0.382255	NaN	0	0	0	0	0	0	1	0
	Basic leucine zipper and W2 domain-containing protein 1	hCG_2022736;BZW1	NaN	NaN	NaN	NaN	NaN	0.393899	NaN	NaN	0	0	0	0	0	1	0	0
	Bcl-2-associated transcription factor 1	BCLAF1	NaN	NaN	NaN	NaN	NaN	NaN	0.358069	NaN	0	0	0	0	0	0	1	0
	Betaine--homocysteine S-methyltransferase 1	BHMT	0.0893726	0.129996	0.1835	0.11923	NaN	NaN	NaN	NaN	2	1	1	2	0	0	0	0
	Branched-chain-amino-acid aminotransferase;Branched-chain-amino-acid aminotransferase, mitochondrial	BCAT2	NaN	NaN	NaN	NaN	NaN	0.112334	NaN	NaN	0	0	0	0	0	1	0	0
	BRISC and BRCA1-A complex member 1	BABAM1	NaN	NaN	NaN	NaN	NaN	NaN	0.0349772	NaN	0	0	0	0	0	0	1	0
	Calcium uptake protein 1, mitochondrial	MICU1	NaN	NaN	NaN	NaN	NaN	0.342486	NaN	NaN	0	0	0	0	0	1	0	0
	Calcium uptake protein 2, mitochondrial	MICU2	NaN	NaN	NaN	NaN	NaN	0.238577	NaN	NaN	0	0	0	0	0	2	0	0
	Calcium-regulated heat stable protein 1	CARHSP1	NaN	NaN	0.0654005	NaN	NaN	NaN	NaN	NaN	0	0	1	0	0	0	0	0
	Calcyclin-binding protein	CACYBP	NaN	NaN	NaN	NaN	NaN	NaN	0.217423	NaN	0	0	0	0	0	0	1	0
	cAMP-dependent protein kinase catalytic subunit alpha;cAMP-dependent protein kinase catalytic subunit beta	PRKACA;PRKACB	NaN	NaN	NaN	NaN	NaN	0.372076	NaN	NaN	0	0	0	0	0	2	0	0
	Cartilage oligomeric matrix protein	COMP	0.072831	0.0713431	0.203733	NaN	NaN	NaN	0.030241	NaN	1	1	1	0	0	0	1	0
	Cdc42 effector protein 1	CDC42EP1	NaN	NaN	NaN	NaN	NaN	NaN	0.450495	NaN	0	0	0	0	0	0	1	0
	CDP-diacylglycerol--inositol 3-phosphatidyltransferase	CDIPT	NaN	NaN	0.668072	0.775048	NaN	0.184805	0.112279	NaN	0	0	1	1	0	1	1	0
	Cilia- and flagella-associated protein 20	CFAP20	NaN	NaN	NaN	NaN	NaN	0.402232	NaN	NaN	0	0	0	0	0	1	0	0
	Coagulation factor XIII A chain	F13A1	NaN	NaN	NaN	NaN	NaN	NaN	0.168766	NaN	0	0	0	0	0	0	1	0
	Collagen alpha-1(II) chain;Collagen alpha-1(II) chain;Chondrocalcin	COL2A1	0.200972	NaN	0.10952	NaN	NaN	NaN	NaN	NaN	1	0	1	0	0	0	0	0
	Collagen alpha-3(VI) chain	COL6A3	NaN	NaN	0.0537991	NaN	NaN	0.302708	0.176941	NaN	0	0	1	0	0	1	1	0
	COMM domain-containing protein 1	COMMD1;C2orf5	NaN	NaN	NaN	NaN	NaN	0.20948	0.247543	NaN	0	0	0	0	0	1	1	0
	COMM domain-containing protein 3	COMMD3	NaN	NaN	NaN	NaN	NaN	NaN	0.224554	NaN	0	0	0	0	0	0	1	0
	Complement C1q tumor necrosis factor-related protein 3	C1QTNF3-AMACR;C1QTNF3	0.0465957	0.116092	0.0762534	0.0224236	NaN	NaN	NaN	NaN	1	1	1	1	0	0	0	0
	COP9 signalosome complex subunit 1	GPS1	NaN	NaN	NaN	NaN	NaN	0.160771	NaN	NaN	0	0	0	0	0	1	0	0
	Crk-like protein	CRKL	NaN	NaN	NaN	NaN	NaN	NaN	0.379576	NaN	0	0	0	0	0	0	1	0
	cTAGE family member 5	CTAGE5	NaN	NaN	NaN	NaN	NaN	0.438016	NaN	NaN	0	0	0	0	0	1	0	0
	CTTNBP2 N-terminal-like protein	CTTNBP2NL	NaN	NaN	NaN	NaN	NaN	NaN	0.21488	NaN	0	0	0	0	0	0	1	0
	Dehydrogenase/reductase SDR family member 7	DHRS7;DKFZp564H1664	NaN	NaN	NaN	NaN	NaN	NaN	0.332037	NaN	0	0	0	0	0	0	1	0
	Density-regulated protein	DENR	NaN	NaN	NaN	NaN	NaN	NaN	0.377032	NaN	0	0	0	0	0	0	1	0
	Dermatopontin	DPT	NaN	NaN	NaN	NaN	NaN	0.0632915	NaN	NaN	0	0	0	0	0	1	0	0
	Dipeptidyl peptidase 3	DKFZp686O1117;DPP3	NaN	NaN	NaN	NaN	NaN	0.285434	NaN	NaN	0	0	0	0	0	1	0	0
	DNA damage-binding protein 1	DDB1	NaN	NaN	NaN	NaN	NaN	0.259533	NaN	NaN	0	0	0	0	0	1	0	0
	DNA repair protein RAD50	RAD50	NaN	NaN	NaN	NaN	NaN	0.145577	0.209305	NaN	0	0	0	0	0	1	1	0
	DNA-directed RNA polymerase II subunit GRINL1A, isoforms 4/5	POLR2M	NaN	NaN	NaN	NaN	NaN	NaN	0.300611	NaN	0	0	0	0	0	0	1	0
	DnaJ homolog subfamily C member 1	DNAJC1	NaN	NaN	NaN	NaN	NaN	NaN	0.367341	NaN	0	0	0	0	0	0	1	0
	Double-stranded RNA-specific adenosine deaminase	ADAR	NaN	NaN	NaN	NaN	NaN	NaN	0.949464	NaN	0	0	0	0	0	0	1	0
	Dual specificity mitogen-activated protein kinase kinase 2	MAP2K2;DKFZp686L02273	NaN	NaN	NaN	NaN	NaN	0.168772	NaN	NaN	0	0	0	0	0	2	0	0
	Dynein light chain roadblock-type 1;Dynein light chain roadblock-type 2	DYNLRB1;DYNLRB2	NaN	NaN	NaN	NaN	NaN	0.504386	0.243708	NaN	0	0	0	0	0	1	1	0
	Dystrophin	DMD;dystrophin	0.0068032	NaN	NaN	0.0758129	NaN	NaN	NaN	NaN	1	0	0	1	0	0	0	0
	E3 ubiquitin-protein ligase TRIM23	TRIM23	NaN	0.273192	NaN	NaN	NaN	0.136807	0.181924	NaN	0	1	0	0	0	1	1	0
	Electron transfer flavoprotein-ubiquinone oxidoreductase, mitochondrial	ETFDH	NaN	NaN	NaN	NaN	NaN	NaN	0.242499	NaN	0	0	0	0	0	0	1	0
	Enoyl-CoA delta isomerase 2, mitochondrial	ECI2;PECI;HCA64	NaN	0.71796	NaN	NaN	NaN	0.0765298	NaN	NaN	0	1	0	0	0	1	0	0
	ER degradation-enhancing alpha-mannosidase-like protein 3	EDEM3	NaN	NaN	NaN	NaN	NaN	NaN	0.760823	NaN	0	0	0	0	0	0	1	0
	ER lumen protein-retaining receptor 1	KDELR1	NaN	NaN	NaN	NaN	NaN	0.187005	NaN	NaN	0	0	0	0	0	1	0	0
	Ethanolamine-phosphate cytidylyltransferase	PCYT2	NaN	NaN	NaN	NaN	NaN	0.101334	0.0724285	NaN	0	0	0	0	0	1	1	0
	Eukaryotic translation initiation factor 2A;Eukaryotic translation initiation factor 2A, N-terminally processed	EIF2A	NaN	NaN	NaN	0.311873	NaN	NaN	NaN	NaN	0	0	0	1	0	0	0	0
	Eukaryotic translation initiation factor 4E	EIF4E	NaN	NaN	NaN	NaN	NaN	0.205043	NaN	NaN	0	0	0	0	0	1	0	0
	Extracellular sulfatase Sulf-1	SULF1;DKFZp686F13142	NaN	NaN	NaN	NaN	NaN	0.709226	NaN	NaN	0	0	0	0	0	1	0	0
	FACT complex subunit SPT16	SUPT16H	NaN	NaN	NaN	NaN	NaN	NaN	0.235655	NaN	0	0	0	0	0	0	1	0
	FAD synthase;Molybdenum cofactor biosynthesis protein-like region;FAD synthase region	FLAD1	NaN	NaN	NaN	NaN	NaN	0.0330905	NaN	NaN	0	0	0	0	0	1	0	0
	Fibromodulin	FMOD	NaN	NaN	NaN	NaN	NaN	NaN	0.146539	NaN	0	0	0	0	0	0	1	0
	Flotillin-2	FLOT2	NaN	NaN	NaN	NaN	NaN	0.125331	NaN	NaN	0	0	0	0	0	1	0	0
	Fructose-bisphosphate aldolase;Fructose-bisphosphate aldolase B	ALDOB	NaN	NaN	0.237439	NaN	NaN	NaN	NaN	NaN	0	0	1	0	0	0	0	0
	GTP:AMP phosphotransferase AK3, mitochondrial	AK3	NaN	NaN	NaN	NaN	NaN	NaN	0.116342	NaN	0	0	0	0	0	0	1	0
	GTPase KRas;GTPase KRas, N-terminally processed	KRAS	NaN	NaN	NaN	NaN	NaN	0.1596	0.170014	NaN	0	0	0	0	0	2	1	0
	Guanine nucleotide-binding protein G(k) subunit alpha	GNAI3	NaN	NaN	NaN	NaN	NaN	0.237875	NaN	NaN	0	0	0	0	0	1	0	0
	Guanine nucleotide-binding protein-like 1	HSR1;GNL1	NaN	NaN	NaN	NaN	NaN	0.262776	NaN	NaN	0	0	0	0	0	1	0	0
	Hematological and neurological expressed 1-like protein	HN1L	NaN	NaN	NaN	NaN	NaN	NaN	0.249396	NaN	0	0	0	0	0	0	1	0
	Histone-arginine methyltransferase CARM1	CARM1	NaN	NaN	NaN	NaN	NaN	NaN	0.284011	NaN	0	0	0	0	0	0	1	0
	Histone-lysine N-methyltransferase 2A;MLL cleavage product N320;MLL cleavage product C180	KMT2A	NaN	NaN	NaN	NaN	NaN	0.157185	NaN	NaN	0	0	0	0	0	1	0	0
	HLA class I histocompatibility antigen, alpha chain E	HLA-B;HLA-E	NaN	NaN	NaN	NaN	NaN	0.377877	NaN	NaN	0	0	0	0	0	1	0	0
	Hydroxymethylglutaryl-CoA lyase, mitochondrial	HMGCL	NaN	0.855856	0.828043	0.804768	NaN	NaN	NaN	NaN	0	1	1	1	0	0	0	0
	Inositol monophosphatase 3	IMPAD1	NaN	NaN	NaN	NaN	NaN	0.748098	0.672357	NaN	0	0	0	0	0	1	1	0
	Integrin alpha-1	ITGA1	NaN	NaN	NaN	NaN	NaN	0.159367	NaN	NaN	0	0	0	0	0	1	0	0
	Interferon-inducible double-stranded RNA-dependent protein kinase activator A	PRKRA	NaN	NaN	NaN	NaN	NaN	0.180294	NaN	NaN	0	0	0	0	0	1	0	0
	Katanin p60 ATPase-containing subunit A-like 2	KATNAL2	0.138094	0.177104	0.155862	0.120392	NaN	NaN	0.157071	NaN	1	1	1	1	0	0	1	0
	Keratin, type II cytoskeletal 6A;Keratin, type II cytoskeletal 6C	KRT6A;KRT6C	NaN	NaN	0.034667	0.0820172	NaN	0.113169	NaN	NaN	0	0	1	2	0	2	0	0
	Kinesin-like protein;Kinesin-like protein KIF3A	KIF3A	NaN	NaN	NaN	NaN	NaN	0.34836	NaN	NaN	0	0	0	0	0	1	0	0
	Lactoylglutathione lyase	GLO1	NaN	NaN	NaN	NaN	NaN	0.205094	NaN	NaN	0	0	0	0	0	1	0	0
	Lanosterol 14-alpha demethylase	CYP51A1	NaN	NaN	NaN	NaN	NaN	NaN	0.318221	NaN	0	0	0	0	0	0	1	0
	Leucine zipper protein 1	LUZP1	NaN	NaN	NaN	NaN	NaN	0.485822	0.210422	NaN	0	0	0	0	0	2	1	0
	Lipoamide acyltransferase component of branched-chain alpha-keto acid dehydrogenase complex, mitochondrial	DBT	NaN	NaN	NaN	NaN	NaN	NaN	0.0997803	NaN	0	0	0	0	0	0	1	0
	m7GpppX diphosphatase	DCPS	NaN	NaN	NaN	NaN	NaN	NaN	0.734959	NaN	0	0	0	0	0	0	1	0
	Mannose-1-phosphate guanyltransferase alpha	GMPPA	NaN	NaN	NaN	NaN	NaN	0.178064	NaN	NaN	0	0	0	0	0	1	0	0
	Mediator of RNA polymerase II transcription subunit 23	MED23	0.0653131	NaN	NaN	NaN	NaN	NaN	NaN	NaN	1	0	0	0	0	0	0	0
	Membrane primary amine oxidase;Retina-specific copper amine oxidase	AOC3;AOC2	NaN	NaN	NaN	0.240981	NaN	NaN	NaN	NaN	0	0	0	1	0	0	0	0
	Mesoderm-specific transcript homolog protein	MEST	NaN	NaN	NaN	NaN	NaN	0.156275	NaN	NaN	0	0	0	0	0	1	0	0
	Minor histocompatibility antigen H13	HM13	NaN	NaN	NaN	NaN	NaN	0.212499	NaN	NaN	0	0	0	0	0	2	0	0
	Mitochondrial-processing peptidase subunit alpha	PMPCA	NaN	NaN	NaN	NaN	NaN	NaN	0.573433	NaN	0	0	0	0	0	0	1	0
	Myosin-11	MYH11	NaN	NaN	NaN	NaN	NaN	NaN	0.120106	NaN	0	0	0	0	0	0	1	0
	N-acetyltransferase 10	NAT10	NaN	NaN	NaN	NaN	NaN	0.200019	0.185343	NaN	0	0	0	0	0	1	1	0
	NEDD8-activating enzyme E1 catalytic subunit	UBA3	NaN	NaN	NaN	NaN	NaN	0.253709	NaN	NaN	0	0	0	0	0	1	0	0
	Neuron-specific calcium-binding protein hippocalcin;Hippocalcin-like protein 1	HPCA;HPCAL1	NaN	NaN	NaN	NaN	NaN	0.415232	NaN	NaN	0	0	0	0	0	1	0	0
	NF-kappa-B essential modulator	IKBKG	NaN	NaN	NaN	NaN	NaN	0.227065	NaN	NaN	0	0	0	0	0	1	0	0
	Non-specific protein-tyrosine kinase;Tyrosine-protein kinase Yes;Tyrosine-protein kinase Lyn;Tyrosine-protein kinase HCK;Tyrosine-protein kinase Fyn;Proto-oncogene tyrosine-protein kinase Src	YES1;HCK;LYN;FYN;SRC	NaN	NaN	NaN	NaN	NaN	0.226407	NaN	NaN	0	0	0	0	0	2	0	0
	Nuclear distribution protein nudE-like 1;Nuclear distribution protein nudE homolog 1	NDE1;NDEL1	NaN	NaN	NaN	NaN	NaN	NaN	0.237101	NaN	0	0	0	0	0	0	1	0
	Nuclear pore complex protein Nup205	NUP205	NaN	NaN	NaN	NaN	NaN	0.0989936	NaN	NaN	0	0	0	0	0	1	0	0
	Nuclear pore complex protein Nup88	NUP88	NaN	NaN	NaN	NaN	NaN	0.262221	NaN	NaN	0	0	0	0	0	1	0	0
	Nucleolar RNA helicase 2	DDX21	0.348356	NaN	NaN	NaN	NaN	0.377257	0.316679	NaN	1	0	0	0	0	2	1	0
	Oxysterol-binding protein-related protein 3	OSBPL3	NaN	NaN	NaN	NaN	NaN	0.220577	NaN	NaN	0	0	0	0	0	1	0	0
	Pentatricopeptide repeat domain-containing protein 3, mitochondrial	PTCD3	NaN	NaN	NaN	NaN	NaN	0.339572	NaN	NaN	0	0	0	0	0	2	0	0
	Peptidyl-prolyl cis-trans isomerase FKBP4;Peptidyl-prolyl cis-trans isomerase FKBP4, N-terminally processed	FKBP4	NaN	NaN	NaN	NaN	NaN	0.229447	NaN	NaN	0	0	0	0	0	1	0	0
	Peroxisomal 2,4-dienoyl-CoA reductase	DECR2	NaN	NaN	NaN	NaN	NaN	0.328016	NaN	NaN	0	0	0	0	0	1	0	0
	Peroxisomal acyl-coenzyme A oxidase 1;Acyl-coenzyme A oxidase	ACOX1	NaN	NaN	NaN	NaN	NaN	0.169352	NaN	NaN	0	0	0	0	0	1	0	0
	Peroxisomal membrane protein 11B	PEX11B	0.0827514	NaN	NaN	NaN	NaN	NaN	NaN	NaN	1	0	0	0	0	0	0	0
	Persulfide dioxygenase ETHE1, mitochondrial	ETHE1	NaN	NaN	0.174298	NaN	NaN	0.284308	0.304943	NaN	0	0	1	0	0	1	1	0
	Phosphatidylinositol 4-kinase alpha	PIK4CA variant protein;PI4KA;hCG_1999854	NaN	NaN	NaN	NaN	NaN	NaN	0.326672	NaN	0	0	0	0	0	0	1	0
	Polycystin-2	PKD2	NaN	NaN	NaN	NaN	NaN	0.235532	NaN	NaN	0	0	0	0	0	1	0	0
	Pre-mRNA-processing factor 40 homolog A	PRPF40A	NaN	NaN	NaN	NaN	NaN	NaN	0.103412	NaN	0	0	0	0	0	0	1	0
	Pre-mRNA-processing factor 6	PRPF6	NaN	NaN	NaN	0.312024	NaN	0.667199	NaN	NaN	0	0	0	1	0	1	0	0
	Probable G-protein coupled receptor 116	GPR116	NaN	NaN	NaN	NaN	NaN	0.163292	NaN	NaN	0	0	0	0	0	1	0	0
	Progressive ankylosis protein homolog	ANKH	NaN	NaN	NaN	NaN	NaN	0.730058	NaN	NaN	0	0	0	0	0	1	0	0
	Proteasome activator complex subunit 3	PSME3	NaN	NaN	NaN	NaN	NaN	NaN	0.345597	NaN	0	0	0	0	0	0	1	0
	Protein farnesyltransferase/geranylgeranyltransferase type-1 subunit alpha	FNTA	NaN	NaN	NaN	NaN	NaN	0.0883191	NaN	NaN	0	0	0	0	0	1	0	0
	Protein LSM12 homolog	LSM12	NaN	NaN	NaN	NaN	NaN	0.175401	NaN	NaN	0	0	0	0	0	2	0	0
	Protein YIF1B	YIF1B	NaN	NaN	NaN	NaN	NaN	0.183613	NaN	NaN	0	0	0	0	0	1	0	0
	Putative phospholipase B-like 2;Putative phospholipase B-like 2 32 kDa form;Putative phospholipase B-like 2 45 kDa form	PLBD2	NaN	NaN	NaN	NaN	NaN	0.199667	NaN	NaN	0	0	0	0	0	1	0	0
	Rabankyrin-5	ANKFY1;DKFZp686M19106	NaN	NaN	NaN	NaN	NaN	0.147529	NaN	NaN	0	0	0	0	0	1	0	0
	Receptor expression-enhancing protein;Receptor expression-enhancing protein 5	REEP5	0.894834	0.894446	NaN	0.903192	NaN	0.157121	0.148349	NaN	1	1	0	1	0	1	1	0
	Regucalcin	RGN	NaN	NaN	NaN	0.0391378	NaN	NaN	NaN	NaN	0	0	0	1	0	0	0	0
	Regulator of microtubule dynamics protein 2	RMDN2	NaN	NaN	NaN	NaN	NaN	0.262651	NaN	NaN	0	0	0	0	0	2	0	0
	Regulator of nonsense transcripts 1	UPF1	NaN	NaN	NaN	NaN	NaN	NaN	0.198281	NaN	0	0	0	0	0	0	1	0
	Retinol-binding protein 4;Plasma retinol-binding protein(1-182);Plasma retinol-binding protein(1-181);Plasma retinol-binding protein(1-179);Plasma retinol-binding protein(1-176)	RBP4	0.108973	NaN	NaN	NaN	NaN	NaN	NaN	NaN	1	0	0	0	0	0	0	0
	RNA binding protein fox-1 homolog;RNA binding protein fox-1 homolog 2;RNA binding protein fox-1 homolog 1;RNA binding protein fox-1 homolog 3	RBFOX1;RBFOX2;DKFZp547L059;A2BP1;RBFOX3	NaN	NaN	NaN	NaN	NaN	NaN	0.589322	NaN	0	0	0	0	0	0	1	0
	Rootletin	CROCC	NaN	NaN	0.462551	NaN	NaN	NaN	NaN	NaN	0	0	1	0	0	0	0	0
	RUN and FYVE domain-containing protein 1	RUFY1	NaN	NaN	NaN	NaN	NaN	NaN	0.265575	NaN	0	0	0	0	0	0	1	0
	Secretory carrier-associated membrane protein 2	SCAMP2	NaN	0.278312	NaN	NaN	NaN	NaN	NaN	NaN	0	1	0	0	0	0	0	0
	Selenium-binding protein 1	SELENBP1	0.124826	0.0822548	NaN	NaN	NaN	NaN	NaN	NaN	1	1	0	0	0	0	0	0
	Selenoprotein M	SELM	NaN	NaN	NaN	NaN	NaN	0.302626	NaN	NaN	0	0	0	0	0	1	0	0
	Serum paraoxonase/arylesterase 2	PON2	NaN	NaN	NaN	NaN	NaN	0.135135	NaN	NaN	0	0	0	0	0	2	0	0
	Small ubiquitin-related modifier 2;Small ubiquitin-related modifier 4;Small ubiquitin-related modifier 3	SUMO2;SUMO3;SUMO4	NaN	NaN	NaN	NaN	NaN	NaN	0.163362	NaN	0	0	0	0	0	0	1	0
	Spectrin beta chain, non-erythrocytic 4	SPTBN4	NaN	NaN	NaN	NaN	NaN	NaN	0.812615	NaN	0	0	0	0	0	0	1	0
	STE20-like serine/threonine-protein kinase	SLK	0.280917	0.378024	NaN	NaN	NaN	0.583073	NaN	NaN	1	1	0	0	0	2	0	0
	Succinyl-CoA ligase [ADP/GDP-forming] subunit alpha, mitochondrial	SUCLG1	NaN	NaN	NaN	NaN	NaN	0.0885567	NaN	NaN	0	0	0	0	0	1	0	0
	Tax1-binding protein 3	TAX1BP3	NaN	NaN	NaN	NaN	NaN	0.207707	NaN	NaN	0	0	0	0	0	1	0	0
	Testin	TES	0.134072	NaN	NaN	NaN	NaN	NaN	NaN	NaN	1	0	0	0	0	0	0	0
	THO complex subunit 4	ALYREF	NaN	NaN	NaN	NaN	NaN	0.219731	0.18187	NaN	0	0	0	0	0	1	1	0
	Thrombospondin-4	THBS4	NaN	NaN	NaN	NaN	NaN	0.273847	NaN	NaN	0	0	0	0	0	1	0	0
	Transcription factor A, mitochondrial	TFAM	NaN	NaN	NaN	NaN	NaN	0.178226	NaN	NaN	0	0	0	0	0	1	0	0
	Transient receptor potential cation channel subfamily M member 4	TRPM4	NaN	0.0148434	NaN	NaN	NaN	NaN	NaN	NaN	0	1	0	0	0	0	0	0
	Transmembrane 9 superfamily member 1	TM9SF1	NaN	NaN	NaN	NaN	NaN	0.194075	NaN	NaN	0	0	0	0	0	1	0	0
	tRNA (cytosine(34)-C(5))-methyltransferase	NSUN2	NaN	NaN	NaN	NaN	NaN	NaN	0.917702	NaN	0	0	0	0	0	0	1	0
	Tubulin-folding cofactor B	TBCB	NaN	NaN	NaN	NaN	NaN	0.216933	0.0867905	NaN	0	0	0	0	0	2	1	0
	Tudor domain-containing protein 15	TDRD15	NaN	NaN	NaN	NaN	NaN	0.385168	NaN	NaN	0	0	0	0	0	2	0	0
	U4/U6 small nuclear ribonucleoprotein Prp4	PRPF4	NaN	NaN	NaN	NaN	NaN	NaN	0.239578	NaN	0	0	0	0	0	0	1	0
	Ubiquitin/ISG15-conjugating enzyme E2 L6	UBE2L6	NaN	NaN	NaN	NaN	NaN	0.337481	NaN	NaN	0	0	0	0	0	1	0	0
	Ubiquitin-conjugating enzyme E2 N	UBE2N	NaN	0.0641672	NaN	NaN	NaN	NaN	0.499557	NaN	0	1	0	0	0	0	1	0
	Unconventional myosin-Vc	MYO5C	0.280317	NaN	NaN	NaN	NaN	NaN	NaN	NaN	1	0	0	0	0	0	0	0
	Vacuolar protein sorting-associated protein 13C	VPS13C	NaN	NaN	NaN	NaN	NaN	0.380441	NaN	NaN	0	0	0	0	0	1	0	0
	Vacuolar protein sorting-associated protein 16 homolog	VPS16	NaN	NaN	NaN	NaN	NaN	0.438707	NaN	NaN	0	0	0	0	0	1	0	0
	Vacuolar protein sorting-associated protein 41 homolog	VPS41;HVPS41	NaN	0.956185	NaN	NaN	NaN	NaN	0.562631	NaN	0	1	0	0	0	0	1	0
	von Willebrand factor A domain-containing protein 8	VWA8	NaN	NaN	NaN	NaN	NaN	NaN	0.777362	NaN	0	0	0	0	0	0	1	0
	WASH complex subunit strumpellin	KIAA0196	NaN	NaN	NaN	NaN	NaN	0.286881	NaN	NaN	0	0	0	0	0	1	0	0
	Zinc fingers and homeoboxes protein 3	ZHX3	NaN	NaN	0.0584052	NaN	NaN	NaN	NaN	NaN	0	0	1	0	0	0	0	0
			0.00441343	0.276856	NaN	0.00356872	NaN	NaN	0.00212527	NaN	1	1	0	1	0	0	1	0
		UGP2	NaN	NaN	NaN	NaN	NaN	NaN	0.107661	NaN	0	0	0	0	0	0	1	0
		HLA-B	NaN	NaN	NaN	NaN	NaN	0.453501	NaN	NaN	0	0	0	0	0	1	0	0
		TPM1	NaN	NaN	NaN	NaN	NaN	0.272299	NaN	NaN	0	0	0	0	0	1	0	0
			NaN	NaN	NaN	NaN	NaN	NaN	0.136151	NaN	0	0	0	0	0	0	1	0
			NaN	NaN	NaN	0.977787	NaN	NaN	NaN	NaN	0	0	0	1	0	0	0	0
	ADP-ribosylation factor GTPase-activating protein 3	ARFGAP3	NaN	NaN	NaN	NaN	NaN	NaN	0.31111	0.967235	0	0	0	0	0	0	4	1
	Striatin	STRN	NaN	NaN	NaN	NaN	NaN	NaN	0.964261	0.964613	0	0	0	0	0	0	1	1
	Echinoderm microtubule-associated protein-like 3	EML3	NaN	NaN	NaN	NaN	NaN	0.923786	NaN	0.895681	0	0	0	0	0	1	0	1
			NaN	NaN	NaN	NaN	NaN	NaN	NaN	0.884058	0	0	0	0	0	0	0	1
	Insulin-degrading enzyme	IDE	NaN	NaN	NaN	NaN	NaN	0.843322	NaN	0.842982	0	0	0	0	0	1	0	1
	39S ribosomal protein L4, mitochondrial	MRPL4	NaN	NaN	NaN	NaN	NaN	0.312223	0.833881	0.834083	0	0	0	0	0	1	1	1
	Methionine aminopeptidase 1	DKFZp781C0419;METAP1	NaN	NaN	NaN	NaN	NaN	NaN	0.772743	0.823549	0	0	0	0	0	0	1	1
	Periostin	POSTN	NaN	NaN	NaN	NaN	NaN	NaN	NaN	0.808905	0	0	0	0	0	0	0	1
	BRISC complex subunit Abro1	FAM175B	NaN	NaN	NaN	NaN	NaN	NaN	NaN	0.770978	0	0	0	0	0	0	0	1
	Mesenteric estrogen-dependent adipogenesis protein	MEDAG	NaN	NaN	NaN	NaN	NaN	0.614376	0.78276	0.759615	0	0	0	0	0	1	1	1
	Heme oxygenase 1	HMOX1	0.760622	NaN	NaN	0.658096	NaN	0.869462	NaN	0.753336	2	0	0	1	0	1	0	1
	Sequestosome-1;Tyrosine-protein kinase receptor	SQSTM1;SQSTM1-ALK	0.588883	0.597099	0.548736	0.496871	NaN	NaN	NaN	0.730879	1	1	1	1	0	0	0	2
	Neuropilin-1	NRP1;DKFZp781F1414	NaN	NaN	NaN	NaN	NaN	0.423106	0.739766	0.72432	0	0	0	0	0	1	1	1
	E3 ubiquitin-protein ligase CHIP	STUB1	NaN	NaN	NaN	NaN	NaN	NaN	0.64837	0.652886	0	0	0	0	0	0	1	1
	Endoplasmic reticulum lectin 1	ERLEC1	NaN	NaN	NaN	NaN	NaN	NaN	0.663911	0.630601	0	0	0	0	0	0	1	1
	AP-3 complex subunit sigma-1	AP3S1	0.228764	NaN	NaN	NaN	NaN	NaN	NaN	0.612778	1	0	0	0	0	0	0	1
	Cytosolic phospholipase A2;Phospholipase A2;Lysophospholipase	PLA2G4A	NaN	NaN	NaN	NaN	NaN	NaN	0.569263	0.606439	0	0	0	0	0	0	1	1
	GTP-binding protein Rheb	RHEB	NaN	NaN	NaN	NaN	NaN	NaN	NaN	0.586503	0	0	0	0	0	0	0	1
	Signal transducing adapter molecule 1	STAM	NaN	NaN	NaN	NaN	NaN	0.255764	0.429315	0.567736	0	0	0	0	0	1	1	1
	Deoxycytidylate deaminase	DCTD	NaN	NaN	NaN	NaN	NaN	NaN	0.524421	0.555871	0	0	0	0	0	0	1	1
	DnaJ homolog subfamily C member 11	DNAJC11	NaN	NaN	NaN	NaN	NaN	0.629245	NaN	0.549367	0	0	0	0	0	1	0	1
	Mitochondrial carrier homolog 2	MTCH2	0.316627	NaN	NaN	NaN	NaN	0.28087	0.27479	0.54745	1	0	0	0	0	1	1	1
	N-terminal Xaa-Pro-Lys N-methyltransferase 1;N-terminal Xaa-Pro-Lys N-methyltransferase 1, N-terminally processed	NTMT1	NaN	NaN	NaN	NaN	NaN	NaN	0.581485	0.54099	0	0	0	0	0	0	1	1
	La-related protein 1	LARP1	NaN	NaN	NaN	NaN	NaN	0.456684	0.547429	0.537658	0	0	0	0	0	2	1	2
	Anthrax toxin receptor 1;Anthrax toxin receptor 2	ANTXR1;ANTXR1/NNG1 fusion;ANTXR2	NaN	NaN	NaN	NaN	NaN	0.464338	NaN	0.534407	0	0	0	0	0	1	0	1
	Alanine--tRNA ligase, mitochondrial	AARS2	NaN	NaN	NaN	NaN	NaN	NaN	NaN	0.528346	0	0	0	0	0	0	0	1
	Apoptotic chromatin condensation inducer in the nucleus	ACIN1	NaN	NaN	NaN	NaN	NaN	NaN	NaN	0.5239	0	0	0	0	0	0	0	1
	28S ribosomal protein S36, mitochondrial	MRPS36	NaN	NaN	NaN	NaN	NaN	0.415116	NaN	0.518838	0	0	0	0	0	1	0	1
	Insulin-like growth factor-binding protein 7	IGFBP7	NaN	NaN	NaN	NaN	NaN	0.402728	0.50015	0.485703	0	0	0	0	0	2	2	2
	Serine/arginine-rich splicing factor 5	SRSF5;SFRS5	NaN	NaN	NaN	NaN	NaN	0.538682	0.503254	0.477395	0	0	0	0	0	1	1	1
	Amyloid-like protein 2	APLP2	NaN	NaN	NaN	NaN	NaN	NaN	NaN	0.476086	0	0	0	0	0	0	0	1
	Calcium-transporting ATPase;Calcium-transporting ATPase type 2C member 1	ATP2C1	NaN	NaN	NaN	NaN	NaN	0.212629	NaN	0.475437	0	0	0	0	0	3	0	1
	Acid ceramidase;Acid ceramidase subunit alpha;Acid ceramidase subunit beta	ASAH1	NaN	NaN	NaN	NaN	NaN	NaN	NaN	0.468167	0	0	0	0	0	0	0	1
	Protein AHNAK2	AHNAK2	NaN	NaN	NaN	NaN	NaN	NaN	0.42082	0.456817	0	0	0	0	0	0	1	1
	Neurogenic locus notch homolog protein 3;Notch 3 extracellular truncation;Notch 3 intracellular domain	NOTCH3	NaN	NaN	NaN	NaN	NaN	NaN	NaN	0.456386	0	0	0	0	0	0	0	1
	Thioredoxin-like protein 1	TXNL1	NaN	NaN	NaN	NaN	NaN	NaN	0.0822581	0.449021	0	0	0	0	0	0	1	1
	Translation initiation factor eIF-2B subunit gamma	EIF2B3	NaN	NaN	NaN	NaN	NaN	NaN	NaN	0.426987	0	0	0	0	0	0	0	1
	SAP domain-containing ribonucleoprotein	CIP29;LOC402290;SARNP	NaN	NaN	NaN	NaN	NaN	NaN	NaN	0.411616	0	0	0	0	0	0	0	1
	Nuclear protein localization protein 4 homolog	NPLOC4	NaN	NaN	NaN	NaN	NaN	NaN	NaN	0.409231	0	0	0	0	0	0	0	1
	Protein phosphatase 1G	PPM1G	NaN	NaN	NaN	NaN	NaN	NaN	0.344378	0.403477	0	0	0	0	0	0	2	2
	Nucleoporin NUP53	NUP35	NaN	NaN	NaN	NaN	NaN	NaN	NaN	0.402853	0	0	0	0	0	0	0	1
	Prostaglandin F2 receptor negative regulator	PTGFRN	NaN	NaN	NaN	NaN	NaN	NaN	NaN	0.401746	0	0	0	0	0	0	0	1
	39S ribosomal protein L11, mitochondrial	MRPL11	NaN	NaN	NaN	NaN	NaN	NaN	0.449627	0.401345	0	0	0	0	0	0	1	1
	Prostaglandin E synthase 2;Prostaglandin E synthase 2 truncated form	PTGES2	NaN	NaN	NaN	NaN	NaN	NaN	NaN	0.398047	0	0	0	0	0	0	0	3
	Armadillo repeat-containing X-linked protein 2	ARMCX2	NaN	NaN	NaN	NaN	NaN	NaN	NaN	0.396157	0	0	0	0	0	0	0	1
	Gap junction protein;Gap junction alpha-1 protein	GJA1	NaN	NaN	NaN	NaN	NaN	NaN	NaN	0.373912	0	0	0	0	0	0	0	2
	Pseudopodium-enriched atypical kinase 1	PEAK1	NaN	NaN	NaN	NaN	NaN	0.419721	0.326536	0.371306	0	0	0	0	0	1	1	1
	Peptidyl-prolyl cis-trans isomerase FKBP8	FKBP8	NaN	NaN	NaN	NaN	NaN	0.267962	0.429269	0.356392	0	0	0	0	0	1	1	2
		HLA-C	NaN	NaN	NaN	NaN	NaN	NaN	NaN	0.343198	0	0	0	0	0	0	0	1
	Rab GDP dissociation inhibitor alpha	GDI1	NaN	NaN	NaN	NaN	NaN	NaN	NaN	0.342092	0	0	0	0	0	0	0	1
	Signal transducer and activator of transcription;Signal transducer and activator of transcription 3	STAT3	NaN	NaN	NaN	NaN	NaN	0.281821	0.251889	0.336668	0	0	0	0	0	2	1	1
	Scaffold attachment factor B1	SAFB	NaN	NaN	NaN	NaN	NaN	NaN	NaN	0.335146	0	0	0	0	0	0	0	1
	Beta-1,4-galactosyltransferase 1;Lactose synthase A protein;N-acetyllactosamine synthase;Beta-N-acetylglucosaminylglycopeptide beta-1,4-galactosyltransferase;Beta-N-acetylglucosaminyl-glycolipid beta-1,4-galactosyltransferase;Processed beta-1,4-galactosyltransferase 1	B4GALT1	NaN	NaN	NaN	NaN	NaN	NaN	NaN	0.328701	0	0	0	0	0	0	0	1
	UBX domain-containing protein 4	UBXN4	NaN	NaN	NaN	NaN	NaN	NaN	NaN	0.323332	0	0	0	0	0	0	0	1
	Purine nucleoside phosphorylase	PNP	NaN	NaN	NaN	NaN	NaN	NaN	0.280793	0.322103	0	0	0	0	0	0	1	1
	Cullin-4B	CUL4B	NaN	NaN	NaN	NaN	NaN	0.856032	NaN	0.32133	0	0	0	0	0	1	0	1
	Heat shock protein beta-7	HSPB7;DKFZp779D0968;DKFZp686A14192	NaN	NaN	NaN	NaN	NaN	0.195178	0.103959	0.314322	0	0	0	0	0	1	1	1
	Serine/arginine repetitive matrix protein 2	SRRM2;KIAA0324	0.304885	NaN	NaN	NaN	NaN	NaN	0.238026	0.313785	1	0	0	0	0	0	2	1
	Cob(I)yrinic acid a,c-diamide adenosyltransferase, mitochondrial	MMAB	NaN	NaN	NaN	NaN	NaN	NaN	0.444645	0.31228	0	0	0	0	0	0	1	1
	Nucleobindin-1	NUCB1	NaN	NaN	NaN	NaN	NaN	NaN	NaN	0.309735	0	0	0	0	0	0	0	1
	Disks large homolog 1;Disks large homolog 4;Disks large homolog 2	DLG1;DLG2;DLG4	NaN	NaN	NaN	NaN	NaN	NaN	0.244005	0.306846	0	0	0	0	0	0	2	1
	Protein unc-45 homolog A	UNC45A	NaN	NaN	NaN	NaN	NaN	0.212332	0.217338	0.302339	0	0	0	0	0	2	2	2
	Apoptosis inhibitor 5	API5	NaN	NaN	NaN	NaN	NaN	0.448127	NaN	0.299632	0	0	0	0	0	1	0	1
	Proteasome subunit alpha type;Proteasome subunit alpha type-4;Proteasome subunit beta type	PSMA4	NaN	NaN	NaN	NaN	NaN	0.822934	0.270738	0.298374	0	0	0	0	0	1	2	2
	RNA-binding protein 3	RBM3	NaN	NaN	NaN	NaN	NaN	NaN	NaN	0.297812	0	0	0	0	0	0	0	1
	Splicing factor 3B subunit 6	SF3B6	NaN	NaN	NaN	NaN	NaN	0.470712	0.382682	0.294761	0	0	0	0	0	1	1	1
	AMP deaminase 2	AMPD2	NaN	NaN	NaN	NaN	NaN	0.234127	0.276767	0.293865	0	0	0	0	0	1	1	1
	Glutaredoxin-related protein 5, mitochondrial	GLRX5	0.553033	0.445513	0.541074	0.516698	NaN	NaN	NaN	0.290921	1	1	1	1	0	0	0	1
	Eukaryotic translation initiation factor 1	SUI1;EIF1	NaN	NaN	NaN	NaN	NaN	NaN	NaN	0.287749	0	0	0	0	0	0	0	1
	Phosphatidylinositol 3,4,5-trisphosphate 5-phosphatase 2	INPPL1	NaN	NaN	NaN	NaN	NaN	NaN	NaN	0.279897	0	0	0	0	0	0	0	1
	Guanine nucleotide-binding protein-like 3	GNL3	NaN	NaN	NaN	NaN	NaN	NaN	0.734671	0.279606	0	0	0	0	0	0	1	1
	Adenylyl cyclase-associated protein;Adenylyl cyclase-associated protein 2	CAP2;DKFZp686D0714	NaN	NaN	NaN	NaN	NaN	NaN	NaN	0.275263	0	0	0	0	0	0	0	1
	NADH dehydrogenase [ubiquinone] iron-sulfur protein 4, mitochondrial	NDUFS4	NaN	NaN	NaN	NaN	NaN	NaN	0.205043	0.274726	0	0	0	0	0	0	1	2
	ELKS/Rab6-interacting/CAST family member 1	ERC1	NaN	NaN	NaN	NaN	NaN	0.294906	0.254838	0.274574	0	0	0	0	0	1	2	2
	39S ribosomal protein L38, mitochondrial	MRPL38	NaN	NaN	NaN	NaN	NaN	0.202959	NaN	0.274547	0	0	0	0	0	1	0	2
	Nucleolar complex protein 3 homolog	NOC3L	NaN	NaN	NaN	NaN	NaN	NaN	NaN	0.274542	0	0	0	0	0	0	0	1
	Tumor susceptibility gene 101 protein	TSG101	NaN	NaN	NaN	NaN	NaN	NaN	0.170145	0.271206	0	0	0	0	0	0	1	1
	Zinc finger CCCH-type antiviral protein 1	ZC3HAV1	NaN	NaN	NaN	NaN	NaN	0.484865	NaN	0.271041	0	0	0	0	0	1	0	2
	Polypeptide N-acetylgalactosaminyltransferase 5	GALNT5	NaN	NaN	NaN	NaN	NaN	0.231183	NaN	0.270259	0	0	0	0	0	1	0	1
	Antigen peptide transporter 2	TAP2;ABCB3;TAP2-G	NaN	NaN	NaN	NaN	NaN	NaN	NaN	0.266884	0	0	0	0	0	0	0	1
		LOC401309	NaN	NaN	NaN	NaN	NaN	NaN	0.243502	0.266335	0	0	0	0	0	0	1	1
	HIG1 domain family member 1A, mitochondrial	HIGD1A	NaN	NaN	NaN	NaN	NaN	0.289505	0.231124	0.265521	0	0	0	0	0	1	1	1
	Signal-induced proliferation-associated 1-like protein 1	SIPA1L1	NaN	NaN	NaN	NaN	NaN	0.243215	NaN	0.265079	0	0	0	0	0	1	0	1
	ATP synthase-coupling factor 6, mitochondrial	ATP5J	NaN	NaN	NaN	NaN	NaN	NaN	NaN	0.265063	0	0	0	0	0	0	0	1
	Nuclear pore complex protein Nup133	NUP133	NaN	NaN	NaN	NaN	NaN	NaN	NaN	0.262385	0	0	0	0	0	0	0	1
	GTPase-activating protein and VPS9 domain-containing protein 1	GAPVD1	NaN	NaN	NaN	NaN	NaN	NaN	NaN	0.262314	0	0	0	0	0	0	0	1
		TPM1	NaN	0.285418	NaN	NaN	NaN	NaN	0.245909	0.261066	0	2	0	0	0	0	1	1
	Heterogeneous nuclear ribonucleoproteins C1/C2	HNRNPC	NaN	NaN	NaN	NaN	NaN	NaN	NaN	0.257857	0	0	0	0	0	0	0	1
	Dystonin	DST	NaN	NaN	NaN	NaN	NaN	0.284416	0.395028	0.255426	0	0	0	0	0	3	2	1
	Elongation factor G, mitochondrial	GFM1	NaN	0.306701	0.228669	0.294657	NaN	NaN	0.253759	0.252202	0	1	1	1	0	0	1	1
	GDP-L-fucose synthase	TSTA3	NaN	NaN	NaN	NaN	NaN	0.152629	0.238084	0.250026	0	0	0	0	0	1	1	1
	Chromatin target of PRMT1 protein	CHTOP	NaN	NaN	NaN	NaN	NaN	NaN	0.241338	0.249874	0	0	0	0	0	0	1	1
	Methylcrotonoyl-CoA carboxylase beta chain, mitochondrial	MCCC2	NaN	NaN	NaN	NaN	NaN	NaN	NaN	0.249232	0	0	0	0	0	0	0	1
	Transcription factor BTF3	BTF3	NaN	NaN	NaN	NaN	NaN	NaN	0.243782	0.249103	0	0	0	0	0	0	1	2
	Protein scribble homolog	SCRIB	NaN	NaN	NaN	NaN	NaN	0.254594	NaN	0.248668	0	0	0	0	0	1	0	1
	Uncharacterized protein KIAA2013	KIAA2013	NaN	NaN	NaN	NaN	NaN	NaN	0.194633	0.248561	0	0	0	0	0	0	1	1
	Syntaxin-7	STX7	NaN	NaN	NaN	NaN	NaN	0.177976	NaN	0.246727	0	0	0	0	0	1	0	1
	Serine/arginine-rich splicing factor 6	SRSF6	NaN	NaN	NaN	NaN	NaN	0.296834	0.182339	0.244039	0	0	0	0	0	1	2	3
	High mobility group nucleosome-binding domain-containing protein 4	HMGN4	NaN	NaN	NaN	NaN	NaN	NaN	0.177598	0.241562	0	0	0	0	0	0	1	1
	Carboxypeptidase Q	CPQ	NaN	NaN	NaN	NaN	NaN	0.322346	0.300068	0.240543	0	0	0	0	0	1	1	3
	Protein spinster homolog 1	SPNS1	NaN	NaN	NaN	NaN	NaN	NaN	0.247504	0.239081	0	0	0	0	0	0	1	1
	Thyroid hormone receptor-associated protein 3	THRAP3	NaN	NaN	NaN	NaN	NaN	0.284447	0.308241	0.237218	0	0	0	0	0	1	2	1
	DDRGK domain-containing protein 1	DDRGK1;UNQ2523	NaN	NaN	NaN	NaN	NaN	0.235386	0.213898	0.236962	0	0	0	0	0	1	2	1
	Integrin alpha-8;Integrin alpha-8 heavy chain;Integrin alpha-8 light chain	ITGA8	NaN	NaN	NaN	NaN	NaN	NaN	NaN	0.23667	0	0	0	0	0	0	0	1
	Protein O-GlcNAcase	MGEA5	NaN	NaN	NaN	NaN	NaN	NaN	NaN	0.236431	0	0	0	0	0	0	0	1
	2,3-cyclic-nucleotide 3-phosphodiesterase	CNP	NaN	NaN	NaN	NaN	NaN	0.245505	NaN	0.232328	0	0	0	0	0	1	0	1
	TBC1 domain family member 2A	TBC1D2	NaN	NaN	NaN	NaN	NaN	0.185449	NaN	0.232092	0	0	0	0	0	1	0	1
	Endophilin-B1	SH3GLB1	NaN	NaN	NaN	NaN	NaN	NaN	0.198474	0.230876	0	0	0	0	0	0	1	2
	E3 ubiquitin/ISG15 ligase TRIM25	TRIM25	NaN	NaN	NaN	NaN	NaN	NaN	NaN	0.230651	0	0	0	0	0	0	0	2
	Actin-related protein 10	ACTR10	NaN	NaN	NaN	NaN	NaN	NaN	NaN	0.228306	0	0	0	0	0	0	0	1
	Ras-related protein Rab-8B	RAB8B	NaN	NaN	NaN	NaN	NaN	NaN	NaN	0.227895	0	0	0	0	0	0	0	1
	E3 ubiquitin-protein ligase HECTD1	HECTD1	NaN	NaN	NaN	NaN	NaN	NaN	NaN	0.227017	0	0	0	0	0	0	0	1
	RNA-binding protein with multiple splicing;RNA-binding protein with multiple splicing 2	RBPMS;hCG_2043421;RBPMS2	NaN	NaN	NaN	NaN	NaN	NaN	NaN	0.226132	0	0	0	0	0	0	0	1
	PDZ and LIM domain protein 3	PDLIM3	NaN	NaN	NaN	NaN	NaN	NaN	0.148878	0.225653	0	0	0	0	0	0	1	1
	Cell death regulator Aven	AVEN	NaN	NaN	NaN	NaN	NaN	NaN	NaN	0.224992	0	0	0	0	0	0	0	1
	Uncharacterized protein FLJ45252		NaN	NaN	NaN	NaN	NaN	NaN	0.302489	0.223524	0	0	0	0	0	0	1	1
	Arfaptin-1	ARFIP1	NaN	NaN	NaN	NaN	NaN	NaN	NaN	0.223373	0	0	0	0	0	0	0	1
	Myosin light chain kinase, smooth muscle;Myosin light chain kinase, smooth muscle, deglutamylated form	MYLK	NaN	NaN	NaN	NaN	NaN	0.101987	0.218268	0.222062	0	0	0	0	0	1	3	1
	Cytochrome c oxidase subunit 7A-related protein, mitochondrial	COX7A2L	NaN	NaN	NaN	NaN	NaN	NaN	0.281594	0.220862	0	0	0	0	0	0	1	1
	Fragile X mental retardation syndrome-related protein 2	FXR2	NaN	NaN	NaN	NaN	NaN	0.254705	NaN	0.219847	0	0	0	0	0	1	0	1
	ERO1-like protein alpha	ERO1L	NaN	NaN	NaN	NaN	NaN	0.451712	0.167977	0.217485	0	0	0	0	0	1	1	2
	Nucleolar protein 56	NOP56	NaN	NaN	NaN	NaN	NaN	0.170551	0.164285	0.216847	0	0	0	0	0	4	1	1
	Dr1-associated corepressor	DRAP1	NaN	NaN	NaN	NaN	NaN	NaN	0.243936	0.215483	0	0	0	0	0	0	1	1
	NADH dehydrogenase [ubiquinone] flavoprotein 2, mitochondrial	NDUFV2	NaN	NaN	NaN	NaN	NaN	NaN	0.195404	0.214929	0	0	0	0	0	0	1	2
			NaN	NaN	NaN	NaN	NaN	NaN	0.244045	0.214719	0	0	0	0	0	0	1	1
	40S ribosomal protein S12	RPS12	0.244245	0.135352	0.115647	NaN	NaN	NaN	0.0984493	0.209998	1	1	1	0	0	0	2	2
	Ubiquitin domain-containing protein UBFD1	UBFD1	NaN	NaN	NaN	NaN	NaN	0.118368	0.178098	0.209561	0	0	0	0	0	1	1	1
	Ras-related protein Ral-B	RALB	NaN	NaN	NaN	NaN	NaN	NaN	NaN	0.208479	0	0	0	0	0	0	0	1
	Importin-9	IPO9	NaN	NaN	NaN	NaN	NaN	NaN	0.188055	0.20772	0	0	0	0	0	0	1	1
	Rho GTPase-activating protein 17	ARHGAP17	NaN	NaN	NaN	NaN	NaN	0.230219	NaN	0.206242	0	0	0	0	0	1	0	2
	Epidermal growth factor receptor substrate 15-like 1	EPS15L1	NaN	NaN	NaN	NaN	NaN	0.217619	0.160066	0.205416	0	0	0	0	0	1	2	2
	Cullin-3	CUL3	NaN	NaN	0.279352	NaN	NaN	NaN	0.193217	0.204417	0	0	1	0	0	0	2	2
	Interferon-induced, double-stranded RNA-activated protein kinase	EIF2AK2	NaN	NaN	NaN	NaN	NaN	0.28436	0.20908	0.202717	0	0	0	0	0	1	1	1
	Alpha-mannosidase;Lysosomal alpha-mannosidase;Lysosomal alpha-mannosidase A peptide;Lysosomal alpha-mannosidase B peptide;Lysosomal alpha-mannosidase C peptide;Lysosomal alpha-mannosidase D peptide;Lysosomal alpha-mannosidase E peptide	MAN2B1	NaN	NaN	0.0764488	NaN	NaN	NaN	0.21107	0.200671	0	0	1	0	0	0	1	1
	Phosphoglucomutase-2	PGM2;FLJ10983	NaN	NaN	NaN	NaN	NaN	NaN	NaN	0.200243	0	0	0	0	0	0	0	1
	Alpha-1,3-mannosyl-glycoprotein 2-beta-N-acetylglucosaminyltransferase	MGAT1	NaN	NaN	NaN	NaN	NaN	NaN	NaN	0.200019	0	0	0	0	0	0	0	1
	Polypeptide N-acetylgalactosaminyltransferase;Polypeptide N-acetylgalactosaminyltransferase 1;Polypeptide N-acetylgalactosaminyltransferase 1 soluble form	GALNT1	NaN	NaN	NaN	NaN	NaN	0.675861	0.152808	0.198249	0	0	0	0	0	1	1	1
	V-type proton ATPase subunit d 1	ATP6V0D1	NaN	NaN	NaN	NaN	NaN	0.156467	0.173123	0.195624	0	0	0	0	0	1	2	2
	Activated RNA polymerase II transcriptional coactivator p15	PC4;SUB1	NaN	NaN	NaN	NaN	NaN	NaN	0.18316	0.195152	0	0	0	0	0	0	1	1
	Protein transport protein Sec16A	SEC16A	NaN	NaN	NaN	NaN	NaN	NaN	0.213348	0.192637	0	0	0	0	0	0	1	1
	SH3 domain-binding glutamic acid-rich-like protein 3	SH3BGRL3;HEL-S-297	NaN	NaN	NaN	NaN	NaN	NaN	0.21289	0.191991	0	0	0	0	0	0	1	1
	Sodium/potassium-transporting ATPase subunit beta-1	ATP1B1	NaN	NaN	NaN	NaN	NaN	NaN	0.19233	0.191292	0	0	0	0	0	0	1	1
	Monoacylglycerol lipase ABHD12	ABHD12	NaN	NaN	NaN	NaN	NaN	NaN	NaN	0.188858	0	0	0	0	0	0	0	2
	Protein FAM3C	FAM3C	0.177341	0.107318	NaN	0.146678	NaN	0.255404	NaN	0.188773	2	1	0	1	0	2	0	1
	Ferrochelatase;Ferrochelatase, mitochondrial	DKFZp686P18130;FECH	NaN	NaN	NaN	NaN	NaN	NaN	NaN	0.187527	0	0	0	0	0	0	0	1
	Dual specificity protein phosphatase 3	DUSP3	NaN	NaN	NaN	NaN	NaN	NaN	0.130873	0.186774	0	0	0	0	0	0	1	1
	Protein kinase C and casein kinase substrate in neurons protein 2	PACSIN2	NaN	NaN	NaN	NaN	NaN	NaN	NaN	0.185356	0	0	0	0	0	0	0	1
	Mitochondrial antiviral-signaling protein	MAVS	NaN	NaN	NaN	NaN	NaN	NaN	NaN	0.181388	0	0	0	0	0	0	0	1
	Phosphatidylinositol 5-phosphate 4-kinase type-2 alpha	PIP4K2A	NaN	NaN	NaN	NaN	NaN	NaN	0.198339	0.181288	0	0	0	0	0	0	1	2
	Protein YIPF;Protein YIPF3;Protein YIPF3, 36 kDa form III	YIPF3	NaN	NaN	NaN	NaN	NaN	NaN	NaN	0.179729	0	0	0	0	0	0	0	1
	Centrosomal protein of 170 kDa	CEP170	NaN	NaN	NaN	NaN	NaN	NaN	NaN	0.179575	0	0	0	0	0	0	0	1
		HMGA1	NaN	NaN	NaN	NaN	NaN	0.13165	NaN	0.179305	0	0	0	0	0	1	0	1
	Serine/arginine repetitive matrix protein 1	SRRM1	NaN	NaN	NaN	NaN	NaN	0.203079	NaN	0.17799	0	0	0	0	0	1	0	1
	NEDD8	NEDD8;NEDD8-MDP1	NaN	NaN	NaN	NaN	NaN	NaN	0.228091	0.177462	0	0	0	0	0	0	1	1
	Rho-associated protein kinase;Rho-associated protein kinase 1	ROCK1	NaN	NaN	NaN	NaN	NaN	NaN	0.250903	0.177246	0	0	0	0	0	0	1	1
	39S ribosomal protein L13, mitochondrial	MRPL13	NaN	NaN	NaN	NaN	NaN	NaN	NaN	0.176229	0	0	0	0	0	0	0	1
	Proteasome subunit alpha type-3;Proteasome subunit alpha type	PSMA3	NaN	NaN	0.18818	NaN	NaN	NaN	0.22017	0.176094	0	0	1	0	0	0	1	1
	UDP-glucose:glycoprotein glucosyltransferase 2	UGGT2	NaN	NaN	NaN	NaN	NaN	0.242917	0.154856	0.175231	0	0	0	0	0	2	1	1
	Ran GTPase-activating protein 1	RANGAP1	NaN	NaN	NaN	NaN	NaN	0.315087	0.238884	0.173451	0	0	0	0	0	1	1	1
	Exocyst complex component 4	EXOC4	NaN	NaN	NaN	NaN	NaN	0.212419	0.1621	0.172884	0	0	0	0	0	2	2	2
	Arylsulfatase B	ARSB	NaN	NaN	NaN	NaN	NaN	NaN	NaN	0.171568	0	0	0	0	0	0	0	1
	Translation initiation factor eIF-2B subunit beta	EIF2B2	NaN	NaN	NaN	NaN	NaN	NaN	NaN	0.171383	0	0	0	0	0	0	0	1
	Sideroflexin-1	SFXN1	NaN	NaN	NaN	0.252862	NaN	0.223325	0.257516	0.170888	0	0	0	1	0	2	1	2
[truncated: 66 more rows]
